# Supplementary material for: 3-(4-Methyl­phen­yl)-2-thioxo-1,3-thia­zolidin-4-one
Source: Acta Crystallogr Sect E Struct Rep Online. 2010 Jul 31;66(Pt 8):o2159. doi: 10.1107/S1600536810029569 (PMC3007261; doi:10.1107/S1600536810029569)
Supplement: Supplementary file 1 [file e-66-o2159-sup1.cif]

##############################################################################
###                                                                        ###
###        Electronic paper (Acta Crystallographica Section E)             ###
###                                                                        ###
##############################################################################
#                                                                            #
# This CIF contains the data in a paper accepted for publication in Acta     #
# Crystallographica Section E. It conforms to the requirements of Notes      #
# for Authors for Section E, and has been peer reviewed under the auspices   #
# of the IUCr Commission on Journals.                                        #
#                                                                            #
# Full details of the Crystallographic Information File format               #
# are given in the paper "The Crystallographic Information File (CIF):       #
# a New Standard Archive File for Crystallography" by S. R. Hall, F. H.      #
# Allen and I. D. Brown [Acta Cryst. (1991), A47, 655-685].                  #
#                                                                            #
# The current version of the core CIF dictionary is obtainable from          #
# ftp://ftp.iucr.org/pub/cif_core.dic. The current version number is 2.4.    #
#                                                                            #
# Software is freely available for graphical display of the structure(s) in  #
# this CIF.  For information consult the CIF home page http://www.iucr.org/  #
# cif/home.html                                                              #
#                                                                            #
# This file may be used for bona fide research purposes within the           #
# scientific community so long as proper attribution is given to the journal # 
# article from which it was obtained.                                        #
#                                                                            #
##############################################################################
                                             
data_global
_audit_creation_method     ?
_journal_date_recd_electronic     2010-07-19
_journal_date_accepted     2010-07-25
_journal_name_full     'Acta Crystallographica, Section E'
_journal_year     2010
_journal_volume     66
_journal_issue      8
_journal_page_first     o2159
_journal_page_last     o2159
_journal_paper_category     QO
_journal_coeditor_code     SI2279
_publ_contact_author
;
Muhammad Nawaz Tahir
University of Sargodha
Department of Physics
Sargodha
Pakistan
;
_publ_contact_author_email     'dmntahir_uos@yahoo.com'
_publ_contact_author_fax     '0092 48 32 22 121'
_publ_contact_author_phone     '0092 48 92 30 914'
_publ_section_title
;
3-(4-Methylphenyl)-2-thioxo-1,3-thiazolidin-4-one
;
loop_
    _publ_author_name
    _publ_author_address
    'Durre Shahwar'
;
Department of Chemistry
Government College University
Lahore
Pakistan
;
    'Tahir, M. Nawaz'
;
Department of Physics
University of Sargodha
Sargodha
Pakistan
;
    'Naeem Ahmad'
;
Department of Chemistry
Government College University
Lahore
Pakistan
;
    'Muhammad Asam Raza'
;
Department of Chemistry
Government College University
Lahore
Pakistan
;
    'Saherish Aslam'
;
Department of Chemistry
Government College University
Lahore
Pakistan
;
data_I
_audit_creation_method     SHELXL-97
_chemical_name_systematic
;
3-(4-Methylphenyl)-2-sulfanylidene-1,3-thiazolidin-4-one
;
_chemical_name_common     ?
_chemical_formula_moiety     'C10 H9 N O S2'
_chemical_formula_sum     'C10 H9 N O S2'
_chemical_formula_iupac     'C10 H9 N O S2'
_chemical_formula_weight     223.30
_symmetry_cell_setting     monoclinic
_symmetry_space_group_name_H-M     'P 21/c'
_symmetry_space_group_name_Hall     '-P 2ybc'
loop_
    _symmetry_equiv_pos_site_id
    _symmetry_equiv_pos_as_xyz
    1 x,y,z
    2 -x,1/2+y,1/2-z
    3 -x,-y,-z
    4 x,1/2-y,1/2+z
_cell_length_a     14.5885(18)
_cell_length_b     5.5766(6)
_cell_length_c     12.9910(15)
_cell_angle_alpha     90
_cell_angle_beta     100.603(6)
_cell_angle_gamma     90
_cell_volume     1038.8(2)
_cell_formula_units_Z     4
_cell_measurement_reflns_used     1371
_cell_measurement_theta_min     3.25
_cell_measurement_theta_max     25.24
_cell_measurement_temperature     296(2)
_exptl_crystal_description     prism
_exptl_crystal_colour     'light yellow'
_exptl_crystal_size_max     0.30
_exptl_crystal_size_mid     0.20
_exptl_crystal_size_min     0.20
_exptl_crystal_density_diffrn     1.428
_exptl_crystal_density_meas     ?
_exptl_crystal_density_method     'not measured'
_exptl_crystal_F_000     464
_exptl_absorpt_coefficient_mu     0.476
_exptl_absorpt_correction_type     multi-scan
_exptl_absorpt_process_details     '(SADABS; Bruker, 2005)'
_exptl_absorpt_correction_T_min     0.939
_exptl_absorpt_correction_T_max     0.950
_exptl_special_details
;
;
_diffrn_ambient_temperature     296(2)
_diffrn_radiation_type     MoK\a
_diffrn_radiation_wavelength     0.71073
_diffrn_radiation_source     'fine-focus sealed tube'
_diffrn_radiation_monochromator     graphite
_diffrn_measurement_device_type     'Bruker Kappa APEXII CCD'
_diffrn_measurement_method     \w
_diffrn_detector_area_resol_mean     8.10
_diffrn_reflns_number     7426
_diffrn_reflns_av_R_equivalents     0.0514
_diffrn_reflns_av_sigmaI/netI     0.0433
_diffrn_reflns_theta_min     3.23
_diffrn_reflns_theta_max     25.24
_diffrn_reflns_theta_full     25.24
_diffrn_measured_fraction_theta_max     0.990
_diffrn_measured_fraction_theta_full     0.990
_diffrn_reflns_limit_h_min     -17
_diffrn_reflns_limit_h_max     17
_diffrn_reflns_limit_k_min     -6
_diffrn_reflns_limit_k_max     6
_diffrn_reflns_limit_l_min     -14
_diffrn_reflns_limit_l_max     15
_diffrn_standards_number     0
_diffrn_standards_interval_count     ?
_diffrn_standards_interval_time     ?
_diffrn_standards_decay_%     ?
_refine_special_details
;
Refinement of <i>F</i>^2^ against ALL reflections. The weighted <i>R</i>-factor
<i>wR</i> and goodness of fit <i>S</i> are based on <i>F</i>^2^, conventional
<i>R</i>-factors <i>R</i> are based on <i>F</i>, with <i>F</i> set to zero for
negative <i>F</i>^2^. The threshold expression of <i>F</i>^2^ >
\s(<i>F</i>^2^) is used only for calculating <i>R</i>-factors(gt) <i>etc</i>.
and is not relevant to the choice of reflections for refinement.
<i>R</i>-factors based on <i>F</i>^2^ are statistically about twice as large
as those based on <i>F</i>, and <i>R</i>- factors based on ALL data will be
even larger.
;
_reflns_number_total     1871
_reflns_number_gt     1371
_reflns_threshold_expression     I>2\s(I)
_refine_ls_structure_factor_coef     Fsqd
_refine_ls_matrix_type     full
_refine_ls_R_factor_all     0.0797
_refine_ls_R_factor_gt     0.0586
_refine_ls_wR_factor_gt     0.1559
_refine_ls_wR_factor_ref     0.1911
_refine_ls_goodness_of_fit_ref     1.068
_refine_ls_restrained_S_all     1.068
_refine_ls_number_reflns     1871
_refine_ls_number_parameters     128
_refine_ls_number_restraints     0
_refine_ls_hydrogen_treatment     constr
_refine_ls_weighting_scheme     calc
_refine_ls_weighting_details
              'w=1/[\s^2^(Fo^2^)+(0.1099P)^2^+0.6595P] where P=(Fo^2^+2Fc^2^)/3'
_atom_sites_solution_hydrogens     geom
_atom_sites_solution_primary     direct
_atom_sites_solution_secondary     difmap
_refine_ls_shift/su_max     0.000
_refine_ls_shift/su_mean     0.000
_refine_diff_density_max     0.453
_refine_diff_density_min     -0.308
loop_
    _atom_type_symbol
    _atom_type_description
    _atom_type_scat_dispersion_real
    _atom_type_scat_dispersion_imag
    _atom_type_scat_source
    'C' 'C' 0.0033 0.0016
                         'International Tables Vol C Tables 4.2.6.8 and 6.1.1.4'
    'H' 'H' 0.0000 0.0000
                         'International Tables Vol C Tables 4.2.6.8 and 6.1.1.4'
    'N' 'N' 0.0061 0.0033
                         'International Tables Vol C Tables 4.2.6.8 and 6.1.1.4'
    'O' 'O' 0.0106 0.0060
                         'International Tables Vol C Tables 4.2.6.8 and 6.1.1.4'
    'S' 'S' 0.1246 0.1234
                         'International Tables Vol C Tables 4.2.6.8 and 6.1.1.4'
_computing_data_collection     'APEX2 (Bruker, 2009)'
_computing_cell_refinement     'SAINT (Bruker, 2009)'
_computing_data_reduction     'SAINT (Bruker, 2009)'
_computing_structure_solution     'SHELXS97 (Sheldrick, 2008)'
_computing_structure_refinement     'SHELXL97 (Sheldrick, 2008)'
_computing_molecular_graphics
                  'ORTEP-3 for Windows (Farrugia, 1997) and PLATON (Spek, 2009)'
_computing_publication_material
;
WinGX (Farrugia, 1999) and PLATON (Spek, 2009)
;
loop_
    _atom_site_type_symbol
    _atom_site_label
    _atom_site_fract_x
    _atom_site_fract_y
    _atom_site_fract_z
    _atom_site_U_iso_or_equiv
    _atom_site_thermal_displace_type
    _atom_site_calc_flag
    _atom_site_refinement_flags
    _atom_site_occupancy
    S S1 0.07809(7) 0.7565(2) 0.48054(8) 0.0640(4) Uani . . 1.000
    S S2 0.08797(7) 0.4645(2) 0.29429(9) 0.0645(4) Uani . . 1.000
    O O1 0.29145(18) 1.1330(5) 0.45318(19) 0.0576(9) Uani . . 1.000
    N N1 0.20548(18) 0.8215(5) 0.3708(2) 0.0419(8) Uani . . 1.000
    C C1 0.2640(2) 0.7927(6) 0.2936(2) 0.0422(10) Uani . . 1.000
    C C2 0.3229(2) 0.5995(7) 0.2997(3) 0.0486(11) Uani . . 1.000
    C C3 0.3830(3) 0.5829(7) 0.2290(3) 0.0559(12) Uani . . 1.000
    C C4 0.3849(3) 0.7554(7) 0.1539(3) 0.0522(11) Uani . . 1.000
    C C5 0.3251(3) 0.9453(8) 0.1489(3) 0.0638(14) Uani . . 1.000
    C C6 0.2640(3) 0.9667(7) 0.2192(3) 0.0561(14) Uani . . 1.000
    C C7 0.4528(3) 0.7357(9) 0.0792(3) 0.0774(18) Uani . . 1.000
    C C8 0.2270(2) 0.9984(6) 0.4471(3) 0.0455(11) Uani . . 1.000
    C C9 0.1587(3) 0.9972(8) 0.5211(3) 0.0559(12) Uani . . 1.000
    C C10 0.1289(2) 0.6787(6) 0.3748(3) 0.0470(11) Uani . . 1.000
    H H2 0.32242 0.48179 0.35029 0.0584 Uiso . . 1.000
    H H3 0.42296 0.45210 0.23248 0.0672 Uiso . . 1.000
    H H5 0.32517 1.06212 0.09782 0.0767 Uiso . . 1.000
    H H6 0.22378 1.09710 0.21555 0.0676 Uiso . . 1.000
    H H7A 0.48304 0.88736 0.07508 0.1162 Uiso . . 1.000
    H H7B 0.41973 0.69135 0.01101 0.1162 Uiso . . 1.000
    H H7C 0.49876 0.61574 0.10415 0.1162 Uiso . . 1.000
    H H9A 0.12591 1.14909 0.51789 0.0672 Uiso . . 1.000
    H H9B 0.19110 0.97175 0.59244 0.0672 Uiso . . 1.000
loop_
    _atom_site_aniso_label
    _atom_site_aniso_U_11
    _atom_site_aniso_U_22
    _atom_site_aniso_U_33
    _atom_site_aniso_U_12
    _atom_site_aniso_U_13
    _atom_site_aniso_U_23
    S1 0.0506(6) 0.0820(8) 0.0656(7) -0.0038(5) 0.0268(5) -0.0086(5)
    S2 0.0524(6) 0.0690(8) 0.0715(8) -0.0092(5) 0.0097(5) -0.0155(5)
    O1 0.0639(16) 0.0610(17) 0.0485(15) -0.0104(14) 0.0122(12) -0.0037(12)
    N1 0.0403(14) 0.0497(16) 0.0369(14) 0.0036(12) 0.0106(11) -0.0002(12)
    C1 0.0431(18) 0.050(2) 0.0345(16) 0.0003(14) 0.0098(13) -0.0013(14)
    C2 0.051(2) 0.052(2) 0.0429(19) 0.0044(16) 0.0093(15) 0.0068(16)
    C3 0.051(2) 0.066(2) 0.052(2) 0.0110(18) 0.0132(16) -0.0024(19)
    C4 0.049(2) 0.070(2) 0.0395(18) -0.0142(18) 0.0133(15) -0.0076(17)
    C5 0.089(3) 0.063(2) 0.044(2) -0.003(2) 0.024(2) 0.0133(18)
    C6 0.075(3) 0.049(2) 0.047(2) 0.0102(18) 0.0185(18) 0.0057(17)
    C7 0.060(3) 0.123(4) 0.055(2) -0.022(2) 0.026(2) -0.019(2)
    C8 0.052(2) 0.0459(19) 0.0391(18) 0.0040(16) 0.0099(15) 0.0013(14)
    C9 0.056(2) 0.069(2) 0.045(2) 0.0045(18) 0.0150(16) -0.0037(17)
    C10 0.0400(18) 0.053(2) 0.048(2) 0.0015(15) 0.0080(14) 0.0010(15)
_geom_special_details
;
Bond distances, angles <i>etc</i>. have been calculated using the rounded
fractional coordinates. All su's are estimated from the variances of the
(full) variance-covariance matrix. The cell e.s.d.'s are taken into account in
the estimation of distances, angles and torsion angles
;
loop_
    _geom_bond_atom_site_label_1
    _geom_bond_atom_site_label_2
    _geom_bond_site_symmetry_1
    _geom_bond_site_symmetry_2
    _geom_bond_distance
    _geom_bond_publ_flag
    S1 C9 . . 1.798(5) no
    S1 C10 . . 1.732(4) no
    S2 C10 . . 1.627(4) no
    O1 C8 . . 1.194(4) no
    N1 C1 . . 1.441(4) no
    N1 C8 . . 1.393(4) no
    N1 C10 . . 1.381(4) no
    C1 C2 . . 1.371(5) no
    C1 C6 . . 1.370(5) no
    C2 C3 . . 1.385(5) no
    C3 C4 . . 1.374(5) no
    C4 C5 . . 1.366(6) no
    C4 C7 . . 1.513(6) no
    C5 C6 . . 1.394(6) no
    C8 C9 . . 1.507(5) no
    C2 H2 . . 0.9300 no
    C3 H3 . . 0.9300 no
    C5 H5 . . 0.9300 no
    C6 H6 . . 0.9300 no
    C7 H7A . . 0.9600 no
    C7 H7B . . 0.9600 no
    C7 H7C . . 0.9600 no
    C9 H9A . . 0.9700 no
    C9 H9B . . 0.9700 no
loop_
    _geom_contact_atom_site_label_1
    _geom_contact_atom_site_label_2
    _geom_contact_distance
    _geom_contact_site_symmetry_1
    _geom_contact_site_symmetry_2
    _geom_contact_publ_flag
    S1 N1 2.568(3) . . no
    S1 S1 3.7490(16) . 3_566 no
    S1 S1 3.6396(16) . 3_576 no
    S2 C2 3.497(3) . . no
    S2 C8 3.651(4) . 1_545 no
    S1 H9A 3.0300 . 3_576 no
    S2 H6 3.1500 . 1_545 no
    O1 C2 3.360(5) . 1_565 no
    O1 C6 3.132(5) . . no
    O1 C7 3.321(5) . 4_565 no
    O1 H2 2.4500 . 1_565 no
    O1 H5 2.5100 . 4_575 no
    O1 H7B 2.6100 . 4_565 no
    N1 S1 2.568(3) . . no
    C2 S2 3.497(3) . . no
    C2 O1 3.360(5) . 1_545 no
    C4 C8 3.500(5) . 4_564 no
    C6 O1 3.132(5) . . no
    C7 O1 3.321(5) . 4_564 no
    C8 S2 3.651(4) . 1_565 no
    C8 C4 3.500(5) . 4_565 no
    C1 H9B 3.0200 . 4_564 no
    C2 H9B 3.0300 . 4_564 no
    C2 H7B 3.0800 . 4_565 no
    C3 H9B 3.0400 . 4_564 no
    C4 H9B 3.0700 . 4_564 no
    C5 H9B 3.0400 . 4_564 no
    C6 H9B 3.0300 . 4_564 no
    C7 H3 3.0200 . 2_655 no
    C8 H6 3.0500 . . no
    C8 H7B 2.9800 . 4_565 no
    C10 H2 3.1000 . . no
    H2 O1 2.4500 . 1_545 no
    H2 C10 3.1000 . . no
    H3 H7C 2.3500 . . no
    H3 C7 3.0200 . 2_645 no
    H5 H7A 2.5700 . . no
    H5 O1 2.5100 . 4_574 no
    H6 S2 3.1500 . 1_565 no
    H6 C8 3.0500 . . no
    H7A H5 2.5700 . . no
    H7A H7A 2.4500 . 3_675 no
    H7B O1 2.6100 . 4_564 no
    H7B C2 3.0800 . 4_564 no
    H7B C8 2.9800 . 4_564 no
    H7C H3 2.3500 . . no
    H9A S1 3.0300 . 3_576 no
    H9B C1 3.0200 . 4_565 no
    H9B C2 3.0300 . 4_565 no
    H9B C3 3.0400 . 4_565 no
    H9B C4 3.0700 . 4_565 no
    H9B C5 3.0400 . 4_565 no
    H9B C6 3.0300 . 4_565 no
loop_
    _geom_angle_atom_site_label_1
    _geom_angle_atom_site_label_2
    _geom_angle_atom_site_label_3
    _geom_angle_site_symmetry_1
    _geom_angle_site_symmetry_2
    _geom_angle_site_symmetry_3
    _geom_angle
    _geom_angle_publ_flag
    C9 S1 C10 . . . 93.85(18) no
    C1 N1 C8 . . . 119.3(3) no
    C1 N1 C10 . . . 123.3(3) no
    C8 N1 C10 . . . 117.4(3) no
    N1 C1 C2 . . . 119.5(3) no
    N1 C1 C6 . . . 119.3(3) no
    C2 C1 C6 . . . 121.1(3) no
    C1 C2 C3 . . . 118.7(3) no
    C2 C3 C4 . . . 121.5(4) no
    C3 C4 C5 . . . 118.7(4) no
    C3 C4 C7 . . . 120.4(4) no
    C5 C4 C7 . . . 120.9(4) no
    C4 C5 C6 . . . 121.0(4) no
    C1 C6 C5 . . . 119.0(4) no
    O1 C8 N1 . . . 124.3(3) no
    O1 C8 C9 . . . 124.5(3) no
    N1 C8 C9 . . . 111.2(3) no
    S1 C9 C8 . . . 106.9(3) no
    S1 C10 S2 . . . 122.26(19) no
    S1 C10 N1 . . . 110.7(2) no
    S2 C10 N1 . . . 127.1(3) no
    C1 C2 H2 . . . 121.00 no
    C3 C2 H2 . . . 121.00 no
    C2 C3 H3 . . . 119.00 no
    C4 C3 H3 . . . 119.00 no
    C4 C5 H5 . . . 120.00 no
    C6 C5 H5 . . . 119.00 no
    C1 C6 H6 . . . 121.00 no
    C5 C6 H6 . . . 120.00 no
    C4 C7 H7A . . . 109.00 no
    C4 C7 H7B . . . 109.00 no
    C4 C7 H7C . . . 109.00 no
    H7A C7 H7B . . . 109.00 no
    H7A C7 H7C . . . 109.00 no
    H7B C7 H7C . . . 109.00 no
    S1 C9 H9A . . . 110.00 no
    S1 C9 H9B . . . 110.00 no
    C8 C9 H9A . . . 110.00 no
    C8 C9 H9B . . . 110.00 no
    H9A C9 H9B . . . 109.00 no
loop_
    _geom_torsion_atom_site_label_1
    _geom_torsion_atom_site_label_2
    _geom_torsion_atom_site_label_3
    _geom_torsion_atom_site_label_4
    _geom_torsion_site_symmetry_1
    _geom_torsion_site_symmetry_2
    _geom_torsion_site_symmetry_3
    _geom_torsion_site_symmetry_4
    _geom_torsion
    _geom_torsion_publ_flag
    C9 S1 C10 N1 . . . . 1.8(3) no
    C10 S1 C9 C8 . . . . -1.9(3) no
    C9 S1 C10 S2 . . . . -178.1(3) no
    C10 N1 C1 C2 . . . . -72.1(4) no
    C8 N1 C10 S2 . . . . 178.7(3) no
    C8 N1 C1 C6 . . . . -69.3(4) no
    C10 N1 C1 C6 . . . . 111.9(4) no
    C8 N1 C1 C2 . . . . 106.7(4) no
    C1 N1 C10 S1 . . . . 177.6(2) no
    C8 N1 C10 S1 . . . . -1.2(4) no
    C1 N1 C10 S2 . . . . -2.5(5) no
    C1 N1 C8 O1 . . . . 0.7(5) no
    C10 N1 C8 O1 . . . . 179.5(3) no
    C1 N1 C8 C9 . . . . -179.1(3) no
    C10 N1 C8 C9 . . . . -0.3(4) no
    N1 C1 C6 C5 . . . . 176.0(3) no
    C6 C1 C2 C3 . . . . 0.1(5) no
    N1 C1 C2 C3 . . . . -175.8(3) no
    C2 C1 C6 C5 . . . . 0.0(5) no
    C1 C2 C3 C4 . . . . 0.3(6) no
    C2 C3 C4 C7 . . . . 178.6(4) no
    C2 C3 C4 C5 . . . . -0.7(6) no
    C3 C4 C5 C6 . . . . 0.9(6) no
    C7 C4 C5 C6 . . . . -178.5(4) no
    C4 C5 C6 C1 . . . . -0.5(6) no
    O1 C8 C9 S1 . . . . -178.3(3) no
    N1 C8 C9 S1 . . . . 1.5(4) no
loop_
    _geom_hbond_atom_site_label_D
    _geom_hbond_atom_site_label_H
    _geom_hbond_atom_site_label_A
    _geom_hbond_site_symmetry_A
    _geom_hbond_distance_DH
    _geom_hbond_distance_HA
    _geom_hbond_distance_DA
    _geom_hbond_angle_DHA
    _geom_hbond_publ_flag
    C2 H2 O1 1_545 0.93 2.45 3.360(5) 167 yes
    C5 H5 O1 4_574 0.93 2.51 3.432(5) 169 yes
    C9 H9B Cg2 4_565 0.97 2.71 3.565(4) 147 yes
