# Supplementary material for: 3-(4-Methyl­phen­yl)-2-thioxo-1,3-thia­zolidin-4-one
Source: Acta Crystallogr Sect E Struct Rep Online. 2010 Jul 31;66(Pt 8):o2159. doi: 10.1107/S1600536810029569 (PMC3007261; doi:10.1107/S1600536810029569)
Supplement: Supplementary file 2 [file e-66-o2159-Isup2.hkl]

#
# h,k,l, Fc-squared, Fo-squared, sigma(Fo-squared) and status flag
#
data_I
_shelx_title ' 11 in P2(1)/c'
_shelx_refln_list_code          4
_shelx_F_calc_maximum      119.55
_exptl_crystal_F_000       464.00
_reflns_d_resolution_high  0.8334
 
loop_
 _symmetry_equiv_pos_as_xyz
 'x, y, z'
 '-x, y+1/2, -z+1/2'
 '-x, -y, -z'
 'x, -y-1/2, z-1/2'
 
_cell_length_a    14.5885
_cell_length_b     5.5766
_cell_length_c    12.9910
_cell_angle_alpha  90.000
_cell_angle_beta  100.603
_cell_angle_gamma  90.000
 
_shelx_F_squared_multiplier     1.000
 
loop_
 _refln_index_h
 _refln_index_k
 _refln_index_l
 _refln_F_squared_calc
 _refln_F_squared_meas
 _refln_F_squared_sigma
 _refln_observed_status
   3   0   0      123.16      174.58      7.01 o
   4   0   0     1882.53     2536.02     73.14 o
   5   0   0     6286.92     8173.53    234.23 o
   6   0   0     5167.24     6687.04    192.00 o
   7   0   0     1605.01     1832.39     61.90 o
   8   0   0      514.66      611.25     26.88 o
   9   0   0        5.75        1.54      2.51 o
  10   0   0      512.85      635.79     28.53 o
  11   0   0      620.17      686.92     30.86 o
  12   0   0      261.84      300.84     15.85 o
  13   0   0      778.15      916.76     57.23 o
  14   0   0       64.40       71.89      7.28 o
  15   0   0       58.25       70.75     14.31 o
  16   0   0       16.71       30.99     12.86 o
  17   0   0      280.57      354.13     27.49 o
   2   1   0      150.57      167.14      3.75 o
   3   1   0     3628.90     3909.83     75.84 o
   4   1   0        0.13       -0.91      0.61 o
   5   1   0      477.56      518.96     11.12 o
   6   1   0      394.10      492.10     16.25 o
   7   1   0      141.51      202.71      7.97 o
   8   1   0      487.42      598.55     16.68 o
   9   1   0       46.97       45.12      3.32 o
  10   1   0      232.39      238.64      9.07 o
  11   1   0       66.78       74.36      4.61 o
  12   1   0       66.81       62.78      4.44 o
  13   1   0        7.24        3.94      2.62 o
  14   1   0        1.81        5.75      2.94 o
  15   1   0        1.52        5.52      3.14 o
  16   1   0      319.50      391.72     23.95 o
  17   1   0       39.62       40.84      4.73 o
   0   2   0       52.44       36.48      3.84 o
   1   2   0       16.91       21.81      1.32 o
   2   2   0     1058.91     1093.40     27.49 o
   3   2   0       43.41       42.58      1.67 o
   4   2   0        3.87        4.62      0.73 o
   5   2   0       53.56       51.88      2.20 o
   6   2   0      244.17      248.84      7.56 o
   7   2   0        1.68       -1.81      1.21 o
   8   2   0       14.38        4.20      1.53 o
   9   2   0      109.44      118.31      5.16 o
  10   2   0       10.61        8.70      2.20 o
  11   2   0       19.55        9.23      2.50 o
  12   2   0      111.98       89.32      7.24 o
  13   2   0        2.21       -0.42      2.42 o
  14   2   0       36.32       30.84      3.85 o
  15   2   0      156.53      199.62     10.09 o
  16   2   0       52.80       45.18      5.37 o
   1   3   0      484.79      400.50     16.27 o
   2   3   0     1492.74     1500.12     60.17 o
   3   3   0     1418.93     1378.21     42.25 o
   4   3   0      371.45      336.96     10.62 o
   5   3   0      812.75      832.68     21.24 o
   6   3   0       31.89       31.12      2.28 o
   7   3   0      310.44      325.46      8.84 o
   8   3   0      226.24      182.04      6.48 o
   9   3   0      398.39      410.23     12.29 o
  10   3   0      440.77      449.57     15.07 o
  11   3   0       16.36       23.46      3.07 o
  12   3   0       10.88        5.44      2.56 o
  13   3   0        0.05        4.82      5.00 o
  14   3   0       67.00       65.22      5.89 o
  15   3   0       71.00       68.18      6.21 o
   0   4   0      991.23      887.67     66.87 o
   1   4   0      506.44      438.72     25.40 o
   2   4   0      118.42      129.59      9.97 o
   3   4   0       68.09       68.15      4.75 o
   4   4   0       50.59       45.02      2.99 o
   5   4   0       52.36       47.49      3.19 o
   6   4   0      657.78      647.90     17.09 o
   7   4   0      317.45      322.65     11.59 o
   8   4   0       13.22       17.62      2.67 o
   9   4   0       15.24       13.29      2.60 o
  10   4   0        5.84        4.61      2.48 o
  11   4   0      127.83      111.40     14.85 o
  12   4   0      142.76      182.95     11.83 o
  13   4   0       98.03      111.64     22.26 o
   1   5   0       56.05       71.21     12.54 o
   2   5   0      139.45      170.24     19.77 o
   3   5   0       11.08        4.81      6.59 o
   4   5   0       38.69       37.43      5.08 o
   5   5   0       15.01       11.21      2.94 o
   6   5   0        0.11       -3.14      2.25 o
   7   5   0        1.72        0.07      2.07 o
   8   5   0       39.67       43.92      4.36 o
   9   5   0        2.10        3.11      3.08 o
  10   5   0       34.80       20.48      3.84 o
  11   5   0        6.49        4.12      3.27 o
   1   6   0       13.18        8.84      9.48 o
   2   6   0       40.62       55.46     13.18 o
   3   6   0       60.24       99.18     16.24 o
   4   6   0       27.37       47.50      8.28 o
   5   6   0        7.53        9.27      6.49 o
   6   6   0        0.77        1.94      3.24 o
   7   6   0        5.32        1.19      4.63 o
 -17   1   1       14.39        9.83      3.89 o
 -16   1   1        2.09       -0.33      3.38 o
 -15   1   1        0.41        3.77      3.10 o
 -14   1   1      299.14      370.45     16.17 o
 -13   1   1      215.55      267.33     10.65 o
 -12   1   1       58.02       69.77      4.62 o
 -11   1   1       14.80       11.86      2.47 o
 -10   1   1      172.21      183.48      7.48 o
  -9   1   1      927.38     1001.88     30.28 o
  -8   1   1      451.20      572.88     19.24 o
  -7   1   1       72.39       90.36      4.05 o
  -6   1   1        4.14        3.41      1.05 o
  -5   1   1      118.09      123.46      3.98 o
  -4   1   1     2297.38     2476.36     48.96 o
  -3   1   1     4038.74     4382.89     86.39 o
  -2   1   1        2.36        0.03      0.49 o
  -1   1   1       46.33       32.98      1.50 o
   0   1   1      948.50      842.91     23.54 o
   1   1   1        0.09       -0.83      0.55 o
   2   1   1     4489.67     4382.51    102.58 o
   4   1   1        7.40        3.16      1.01 o
   5   1   1     1447.65     1753.07     36.07 o
   6   1   1       19.90       23.75      1.69 o
   7   1   1      485.54      604.54     16.69 o
   8   1   1      396.09      465.12     13.34 o
   9   1   1      114.38      107.92      5.51 o
  10   1   1       83.72       83.39      5.08 o
  11   1   1       10.35       12.56      2.60 o
  12   1   1       31.40       29.93      3.44 o
  13   1   1       30.88       25.85      3.54 o
  14   1   1       55.21       51.67      4.56 o
  15   1   1       39.97       35.37      4.24 o
  16   1   1       41.42       49.49      4.94 o
 -16   2   1        2.15        5.38      3.40 o
 -15   2   1        0.41        0.75      2.93 o
 -14   2   1        7.90       14.23      3.18 o
 -13   2   1        0.95        2.68      2.55 o
 -12   2   1       79.81       77.66      5.53 o
 -11   2   1       81.18       69.90      5.45 o
 -10   2   1        1.91        2.84      1.95 o
  -9   2   1        1.03       -0.74      1.44 o
  -8   2   1      291.89      333.27     15.72 o
  -7   2   1      260.87      231.31      6.68 o
  -6   2   1       26.18       28.90      1.82 o
  -5   2   1       39.21       48.24      2.08 o
  -4   2   1       65.58       55.93      1.92 o
  -3   2   1        4.72        7.97      0.67 o
  -2   2   1      162.00      159.57      5.64 o
  -1   2   1       51.29       34.99      2.13 o
   0   2   1       42.81       39.23      2.48 o
   1   2   1     1395.40     1382.39     35.89 o
   2   2   1      379.42      428.79     11.28 o
   3   2   1      512.34      519.97     12.77 o
   4   2   1     1084.62     1223.01     29.13 o
   5   2   1      191.27      156.13      4.37 o
   6   2   1     1690.25     1728.21     41.21 o
   7   2   1       61.75       51.54      3.12 o
   8   2   1       78.26       74.51      4.17 o
   9   2   1       40.10       32.86      2.63 o
  10   2   1       51.21       40.26      3.46 o
  11   2   1      194.47      195.37      8.31 o
  12   2   1       31.25       28.70      3.51 o
  13   2   1       30.66       32.56      4.13 o
  14   2   1        3.28       -0.09      2.75 o
  15   2   1        9.08        9.32      3.29 o
  16   2   1       44.62       36.71      5.14 o
 -15   3   1        7.80        2.80      3.71 o
 -14   3   1       17.67       15.39      4.01 o
 -13   3   1       14.03       11.55      3.48 o
 -12   3   1       36.44       29.71      3.57 o
 -11   3   1       85.16       87.52      6.40 o
 -10   3   1      519.73      493.19     16.32 o
  -9   3   1      147.22      108.92      5.71 o
  -8   3   1        0.02       -2.44      1.62 o
  -7   3   1        5.26        2.16      1.40 o
  -6   3   1      244.49      244.25      7.33 o
  -5   3   1      595.82      628.30     16.32 o
  -4   3   1        0.92       -1.08      0.72 o
  -3   3   1       14.90       16.26      1.58 o
  -2   3   1      375.87      354.06     15.10 o
  -1   3   1      234.45      186.07      6.38 o
   0   3   1      115.59       83.57      3.51 o
   1   3   1       38.18       36.62      2.29 o
   2   3   1      271.24      255.00     13.05 o
   3   3   1      756.90      689.11     25.55 o
   4   3   1      291.09      287.47      8.85 o
   5   3   1        2.68        0.94      1.15 o
   6   3   1        1.95        0.19      1.25 o
   7   3   1       95.24       91.04      4.23 o
   8   3   1      461.37      463.38     13.38 o
   9   3   1      346.96      337.32     10.53 o
  10   3   1       14.13       15.05      2.75 o
  11   3   1       51.58       48.13      3.89 o
  12   3   1       17.07       14.35      3.49 o
  13   3   1        0.38       -2.59      3.07 o
  14   3   1       45.48       47.16      5.20 o
  15   3   1       74.03       70.63      6.35 o
 -13   4   1        0.45       -4.38      3.97 o
 -12   4   1       50.01       48.49      5.32 o
 -11   4   1       20.44       20.50      4.09 o
 -10   4   1        5.23        8.10      4.90 o
  -9   4   1       68.80       56.44      4.86 o
  -8   4   1        4.38        0.19      2.04 o
  -7   4   1       37.81       25.59      2.67 o
  -6   4   1      192.65      167.69      8.34 o
  -5   4   1      485.56      524.37     15.54 o
  -4   4   1       46.33       48.63      3.06 o
  -3   4   1       16.10       16.69      1.82 o
  -2   4   1      212.05      194.14     13.66 o
  -1   4   1       97.68       69.84      5.87 o
   0   4   1       54.02       49.82      3.18 o
   1   4   1      227.32      211.71      9.06 o
   2   4   1       13.38       12.08      4.31 o
   3   4   1      109.20      109.32      6.18 o
   4   4   1      102.59       94.79      6.01 o
   5   4   1      172.46      168.21      5.54 o
   6   4   1        6.57        7.68      1.87 o
   7   4   1       48.42       49.51      3.63 o
   8   4   1        4.94        3.48      2.22 o
   9   4   1        7.21        4.41      2.34 o
  10   4   1        4.66        0.47      2.44 o
  11   4   1        3.40        2.53      3.62 o
  12   4   1       18.22       14.11      4.34 o
  13   4   1        2.20        5.17      4.07 o
 -11   5   1        6.91        2.49      3.24 o
 -10   5   1        3.48        6.49      3.23 o
  -9   5   1        0.53        4.21      2.94 o
  -8   5   1       17.50       16.00      2.91 o
  -7   5   1       17.13       17.75      2.66 o
  -6   5   1       11.74       11.96      2.39 o
  -5   5   1       15.93       13.37      2.37 o
  -4   5   1       30.70       28.67      3.54 o
  -3   5   1       27.99       24.75      3.98 o
  -2   5   1       18.06       19.13      9.16 o
  -1   5   1       32.00       31.02      9.81 o
   0   5   1       44.31       43.41      4.47 o
   1   5   1       86.76       91.38     11.73 o
   2   5   1      171.74      176.85     22.34 o
   3   5   1      199.58      223.51     15.83 o
   4   5   1        4.15       -2.46     10.45 o
   5   5   1       35.94       35.34      3.80 o
   6   5   1        8.15        4.02      7.96 o
   7   5   1       23.87       23.36      5.29 o
   8   5   1        0.02       -3.52      2.61 o
   9   5   1       12.51        7.71      3.25 o
  10   5   1        1.13       -3.64      2.88 o
  11   5   1        0.20       -3.68      5.83 o
  -7   6   1        4.30        8.43      2.95 o
  -6   6   1       40.07       50.63      4.97 o
  -5   6   1       14.67       20.54      3.80 o
  -4   6   1        9.62       32.15     11.90 o
  -3   6   1       10.29        8.95      5.71 o
  -2   6   1        5.07        5.04      5.39 o
  -1   6   1       39.57       94.52     15.59 o
   1   6   1        0.29       25.40     10.29 o
   2   6   1       28.46       35.01      5.06 o
   3   6   1        6.92        5.37      3.83 o
   4   6   1        3.25       10.98      4.66 o
   5   6   1       73.70      137.44     19.61 o
   6   6   1       24.03       35.36      6.75 o
   7   6   1        5.89        2.95      4.90 o
 -17   0   2       20.24       12.92      5.67 o
 -16   0   2       24.42       11.27      5.10 o
 -15   0   2      173.35      207.10     13.54 o
 -14   0   2      391.41      455.72     22.83 o
 -13   0   2      280.59      299.85     19.37 o
 -12   0   2       15.93       11.26      4.42 o
 -11   0   2       62.00       69.71      6.18 o
 -10   0   2      130.30      137.15      8.63 o
  -9   0   2      402.62      497.84     22.51 o
  -8   0   2       72.47       70.72     13.34 o
  -7   0   2      383.74      425.28     18.98 o
  -6   0   2      286.87      336.64     13.35 o
  -5   0   2      652.77      737.97     25.34 o
  -4   0   2      495.27      600.79     20.70 o
  -3   0   2     1155.63     1256.07     75.94 o
  -2   0   2     5278.16     5106.70    220.79 o
  -1   0   2      276.15      334.65     15.10 o
   1   0   2     7947.98     4506.18    258.33 o
   3   0   2     3566.07     4573.74    131.33 o
   4   0   2     2281.18     2982.46     86.02 o
   5   0   2      236.50      312.66     10.09 o
   6   0   2       20.29       24.28      2.41 o
   7   0   2      135.02      123.81      7.49 o
   8   0   2     2083.17     2904.69    119.69 o
   9   0   2      755.75      810.57     35.41 o
  10   0   2       39.05       37.52      7.39 o
  11   0   2       21.75       20.58      4.23 o
  12   0   2        3.23       -0.67      3.67 o
  13   0   2       58.14       60.71      6.73 o
  14   0   2      167.00      227.95     19.13 o
  15   0   2       74.95       74.98      7.95 o
  16   0   2        9.05        6.72      4.97 o
 -17   1   2       18.63       11.95      3.86 o
 -16   1   2       64.97       65.83      5.60 o
 -15   1   2      381.76      451.68     16.26 o
 -14   1   2      312.17      353.83     13.32 o
 -13   1   2       32.36       30.52      3.64 o
 -12   1   2        4.08        2.12      2.28 o
 -11   1   2      648.42      695.10     22.02 o
 -10   1   2      218.83      211.42      9.21 o
  -9   1   2      279.38      276.49      9.74 o
  -8   1   2     1580.98     1721.52     50.52 o
  -7   1   2      125.43      133.65      7.89 o
  -6   1   2       86.72       95.98      4.26 o
  -5   1   2      872.00      936.91     18.88 o
  -4   1   2      284.51      244.48      7.13 o
  -3   1   2     2714.62     2748.51     61.67 o
  -2   1   2     1683.51     1642.69     38.12 o
  -1   1   2     1173.82     1040.70     22.02 o
   0   1   2       13.49        8.37      0.61 o
   1   1   2     5489.17     5811.73    119.67 o
   2   1   2     8651.37     8994.40    287.75 o
   3   1   2     8681.04     9729.49    209.80 o
   4   1   2       71.08       64.31      2.46 o
   5   1   2      599.28      721.40     15.30 o
   6   1   2       54.01       40.16      2.59 o
   7   1   2       52.77       81.21      4.24 o
   8   1   2      838.52     1061.48     28.57 o
   9   1   2      822.89     1053.25     32.01 o
  10   1   2      124.74      120.39      6.16 o
  11   1   2       61.84       66.90      4.63 o
  12   1   2       16.03       10.36      2.97 o
  13   1   2       63.73       50.84      4.42 o
  14   1   2        4.84        3.43      3.04 o
  15   1   2        3.09        2.31      3.04 o
  16   1   2        3.29        5.28      3.35 o
 -16   2   2        9.17        9.62      3.45 o
 -15   2   2        7.66       11.14      3.37 o
 -14   2   2      358.28      370.55     13.70 o
 -13   2   2      345.99      381.98     15.96 o
 -12   2   2      263.83      296.94     11.22 o
 -11   2   2      688.86      748.17     23.58 o
 -10   2   2      120.62      142.94      7.42 o
  -9   2   2        1.46        3.06      1.78 o
  -8   2   2     1209.30     1196.05     31.85 o
  -7   2   2     1805.50     1791.88     46.81 o
  -6   2   2     1973.78     1844.16     44.92 o
  -5   2   2     1925.08     2086.44     50.50 o
  -4   2   2      937.61      939.37     20.34 o
  -3   2   2     2192.27     2257.91     48.78 o
  -2   2   2      996.95      939.55     20.99 o
  -1   2   2      431.55      346.70      8.95 o
   0   2   2     3666.26     3266.75     79.07 o
   1   2   2     2376.28     2391.86     59.74 o
   2   2   2     2984.66     2953.23     73.80 o
   3   2   2       39.65       38.16      1.83 o
   4   2   2      522.07      497.67     12.38 o
   5   2   2     3199.88     3284.98     77.37 o
   6   2   2     2102.99     2144.77     50.96 o
   7   2   2      464.46      452.60     12.98 o
   8   2   2      146.91      154.61      5.91 o
   9   2   2       19.66       14.08      2.16 o
  10   2   2      262.66      274.58     10.33 o
  11   2   2      332.91      384.15     13.55 o
  12   2   2      263.47      323.19     12.12 o
  13   2   2       47.35       52.07      4.43 o
  14   2   2       19.28       12.62      3.21 o
  15   2   2        6.58        4.23      3.61 o
 -15   3   2        0.53       -2.46      3.37 o
 -14   3   2       42.15       36.35      4.78 o
 -13   3   2       12.50        9.57      2.86 o
 -12   3   2        6.57        2.73      2.49 o
 -11   3   2        0.32       -3.44      2.29 o
 -10   3   2        5.97       -3.69      2.46 o
  -9   3   2       94.40       78.89      4.54 o
  -8   3   2       39.22       35.39      2.58 o
  -7   3   2        1.91        1.61      1.27 o
  -6   3   2       64.61       58.19      2.62 o
  -5   3   2      178.55      168.93      4.88 o
  -4   3   2      384.10      418.21     12.34 o
  -3   3   2      120.12      113.36      4.90 o
  -2   3   2      202.47      216.09     11.47 o
  -1   3   2     1387.00     1269.90     37.02 o
   0   3   2      413.79      315.65     10.23 o
   1   3   2        0.32       -3.22      2.14 o
   2   3   2        3.01       -2.24      1.66 o
   3   3   2       86.87       62.35      3.48 o
   4   3   2      303.78      335.09      9.51 o
   5   3   2      445.72      439.57     11.61 o
   6   3   2       96.55       91.19      4.06 o
   7   3   2      144.42      108.76      5.32 o
   8   3   2        0.50       -2.42      1.61 o
   9   3   2       47.89       39.42      3.44 o
  10   3   2       93.44       91.52      5.33 o
  11   3   2       83.79       82.66      6.24 o
  12   3   2      158.95      173.69      9.41 o
  13   3   2        3.54        9.37      3.53 o
  14   3   2        0.94        1.60      3.34 o
 -14   4   2        0.01       -4.93      4.58 o
 -13   4   2       24.54       20.84      4.54 o
 -12   4   2       18.15        9.69      4.00 o
 -11   4   2        0.65        1.23      3.10 o
 -10   4   2        2.57        5.08      3.06 o
  -9   4   2       37.03       24.21      3.05 o
  -8   4   2        2.37        1.53      1.94 o
  -7   4   2       23.94       25.21      2.44 o
  -6   4   2       11.97        3.81      2.03 o
  -5   4   2        1.13       -2.40      1.60 o
  -4   4   2      114.68      112.16      4.75 o
  -3   4   2      124.53      114.18      4.62 o
  -2   4   2       40.48       33.12      2.81 o
  -1   4   2      122.78      108.80      5.38 o
   0   4   2       32.48       36.83      2.99 o
   1   4   2        2.39        0.30      2.02 o
   2   4   2      342.36      346.96     13.91 o
   3   4   2        9.25        2.99      2.41 o
   4   4   2        6.10       -3.33      2.95 o
   5   4   2      191.92      177.01      8.56 o
   6   4   2       38.71       38.34      2.59 o
   7   4   2      193.29      218.34      8.78 o
   8   4   2      132.44      135.39      6.62 o
   9   4   2        0.33       -2.96      2.17 o
  10   4   2       34.55       29.20      3.56 o
  11   4   2       83.51       56.77      6.29 o
  12   4   2        8.64       11.25      4.34 o
  13   4   2       50.79       40.56      6.00 o
 -11   5   2        7.99        9.07      4.38 o
 -10   5   2       60.74       85.88      6.58 o
  -9   5   2      239.74      293.99     13.48 o
  -8   5   2      110.06      149.84      7.43 o
  -7   5   2        0.71       -1.65      2.34 o
  -6   5   2        2.19        1.41      2.26 o
  -5   5   2       41.30       64.62      4.99 o
  -4   5   2      309.35      394.89     14.05 o
  -3   5   2      258.97      300.73     29.49 o
  -2   5   2      237.30      254.39     24.72 o
  -1   5   2       16.86       11.55      9.89 o
   0   5   2      139.94      150.90     10.11 o
   1   5   2       48.40       58.95     15.75 o
   2   5   2      187.95      230.53     13.68 o
   3   5   2      149.47      174.62     11.54 o
   4   5   2       22.54       21.05      7.07 o
   5   5   2       31.42       33.13      5.35 o
   6   5   2       21.08       17.39      7.80 o
   7   5   2       30.02       32.38      5.89 o
   8   5   2       44.48       51.66      4.67 o
   9   5   2       48.41       44.65      4.69 o
  10   5   2        6.04        4.76      3.30 o
  -7   6   2       23.38       29.15      5.68 o
  -6   6   2        7.23        7.76      4.72 o
  -5   6   2       30.22       33.09      3.38 o
  -4   6   2       12.95       13.13      5.31 o
  -3   6   2        0.49       -4.33      4.39 o
  -2   6   2       37.16       54.90      7.96 o
  -1   6   2      111.14      123.46     13.66 o
   1   6   2        0.05       -5.50      3.67 o
   2   6   2       24.96       38.80      5.53 o
   3   6   2        0.79        2.77     11.09 o
   4   6   2        9.75       18.92      4.76 o
   5   6   2       26.20       42.43      7.56 o
   6   6   2       48.82       72.38      7.93 o
 -17   1   3        9.63        4.71      3.56 o
 -16   1   3       51.09       43.07      4.96 o
 -15   1   3       80.92       64.59      5.51 o
 -14   1   3      144.04      122.60      8.47 o
 -13   1   3       49.20       46.88      4.35 o
 -12   1   3      409.77      441.55     15.17 o
 -11   1   3        7.12        7.36      2.45 o
 -10   1   3       47.43       38.94      5.01 o
  -9   1   3     1121.15     1202.65     35.95 o
  -8   1   3      176.82      156.65      6.94 o
  -7   1   3       29.19       31.17      2.10 o
  -6   1   3      283.85      293.35      8.09 o
  -5   1   3     3105.53     3238.81     68.18 o
  -4   1   3     2618.64     2701.53     66.17 o
  -3   1   3      210.79      211.81      5.59 o
  -2   1   3      346.45      350.99      7.75 o
  -1   1   3      100.64       97.55      2.15 o
   0   1   3     9082.59     9310.27    161.27 o
   1   1   3     4617.40     4885.43    114.86 o
   2   1   3      829.58      879.59     17.43 o
   3   1   3     1194.16     1345.41     26.43 o
   4   1   3       67.49       90.60      3.82 o
   5   1   3     1361.57     1759.33     41.98 o
   6   1   3       11.33       18.23      1.88 o
   7   1   3       95.96      101.41      4.44 o
   8   1   3      979.10     1254.64     37.62 o
   9   1   3      228.80      273.05     10.12 o
  10   1   3        2.49        4.38      2.36 o
  11   1   3       67.55       71.91      4.87 o
  12   1   3       74.24       59.58      4.67 o
  13   1   3      130.09      150.53      7.87 o
  14   1   3      103.30      134.20      9.93 o
  15   1   3        1.00        4.32      3.22 o
  16   1   3        4.74        6.56      3.46 o
 -16   2   3        6.81        4.88      3.29 o
 -15   2   3        9.33        3.78      3.10 o
 -14   2   3       31.03       26.30      4.04 o
 -13   2   3       12.82        5.58      3.06 o
 -12   2   3       53.75       38.20      3.79 o
 -11   2   3      245.01      227.64      9.23 o
 -10   2   3      142.54      160.38      6.99 o
  -9   2   3      181.61      172.37      7.82 o
  -8   2   3       11.11        9.89      1.90 o
  -7   2   3       48.47       50.67      2.65 o
  -6   2   3       70.35       60.02      2.71 o
  -5   2   3      156.92      148.29      4.43 o
  -4   2   3       23.50       15.49      1.38 o
  -3   2   3       70.82       71.85      3.10 o
  -2   2   3       68.97       51.89      2.90 o
  -1   2   3      537.56      473.49     11.32 o
   0   2   3      127.22      110.03      4.14 o
   1   2   3        0.84        2.65      0.83 o
   2   2   3      217.54      230.55      6.01 o
   3   2   3        0.94       -1.37      0.91 o
   4   2   3      106.42       97.17      3.68 o
   5   2   3     1528.49     1630.82     38.88 o
   6   2   3      166.60      201.64      6.71 o
   7   2   3      582.18      639.23     17.77 o
   8   2   3       28.86       21.13      2.30 o
   9   2   3       36.96       35.29      5.95 o
  10   2   3       83.75       89.06      6.06 o
  11   2   3        0.54       -3.55      2.37 o
  12   2   3       19.00       17.65      3.18 o
  13   2   3        2.79        1.38      2.74 o
  14   2   3        4.38        3.51      2.98 o
  15   2   3       29.30       26.47      4.76 o
 -15   3   3        2.59        2.12      3.43 o
 -14   3   3       15.65       12.40      3.96 o
 -13   3   3        1.08        4.42      2.61 o
 -12   3   3       97.87      104.07      6.02 o
 -11   3   3       87.40       78.99      4.83 o
 -10   3   3        0.66       -3.27      2.18 o
  -9   3   3        0.02       -2.71      1.80 o
  -8   3   3       87.33       79.93      3.49 o
  -7   3   3        0.00       -1.15      1.20 o
  -6   3   3       48.96       39.93      2.18 o
  -5   3   3        0.78       -1.22      0.81 o
  -4   3   3        0.04       -1.53      1.02 o
  -3   3   3      823.16      793.80     20.85 o
  -2   3   3      602.52      557.27     16.82 o
  -1   3   3      131.05       92.08      4.19 o
   0   3   3      619.05      582.98     17.79 o
   1   3   3      102.55       72.62      4.56 o
   2   3   3       17.61       13.60      1.97 o
   3   3   3       73.76       47.98      3.08 o
   4   3   3       79.98       74.97      3.14 o
   5   3   3       41.59       39.36      2.37 o
   6   3   3      111.56       93.90      4.78 o
   7   3   3      486.58      445.70     14.59 o
   8   3   3      241.42      247.51     11.76 o
   9   3   3        8.46        2.02      2.55 o
  10   3   3       15.00       10.73      2.67 o
  11   3   3        7.23        3.40      3.00 o
  12   3   3       38.02       23.78      4.05 o
  13   3   3       33.46       26.05      4.32 o
  14   3   3       10.86        9.72      3.86 o
 -14   4   3       59.82       64.83      6.32 o
 -13   4   3        0.96       -4.10      3.44 o
 -12   4   3       17.49       22.18      4.34 o
 -11   4   3       24.34       24.27      4.19 o
 -10   4   3        0.00       -1.61      3.71 o
  -9   4   3        0.01       -3.42      2.28 o
  -8   4   3      122.43      123.37      5.01 o
  -7   4   3      331.76      347.05     12.91 o
  -6   4   3       88.66       91.37      4.60 o
  -5   4   3        4.26        4.77      1.87 o
  -4   4   3       39.08       38.30      3.64 o
  -3   4   3      284.02      289.64     10.76 o
  -2   4   3      281.94      257.95     12.30 o
  -1   4   3       22.15       11.86      2.51 o
   0   4   3        4.16        1.30      1.99 o
   1   4   3      259.69      238.14     10.38 o
   2   4   3      109.89       86.66      6.11 o
   3   4   3      701.48      699.40     22.59 o
   4   4   3       18.29       13.44      2.57 o
   5   4   3        0.09       -2.72      1.89 o
   6   4   3       34.13       24.29      2.80 o
   7   4   3        0.17       -0.18      1.99 o
   8   4   3        0.16       -2.30      2.14 o
   9   4   3       19.72       16.41      3.05 o
  10   4   3       66.02       61.24      4.81 o
  11   4   3       15.12        7.73      4.26 o
  12   4   3       14.92        7.42      4.40 o
 -11   5   3        2.61        3.36      3.58 o
 -10   5   3        7.26        3.10      6.03 o
  -9   5   3        6.71       -0.34      3.69 o
  -8   5   3      115.05      107.35      6.61 o
  -7   5   3        0.98        2.59      2.52 o
  -6   5   3      124.65      145.13      7.22 o
  -5   5   3       24.82       23.13      3.12 o
  -4   5   3       13.39        6.72      2.69 o
  -3   5   3       47.93       49.13      7.89 o
  -2   5   3        8.66        2.66      3.30 o
  -1   5   3       78.45       96.30     11.14 o
   0   5   3        6.83        4.97      3.89 o
   1   5   3        7.56        5.15      3.78 o
   2   5   3      169.52      176.23     20.01 o
   3   5   3        4.07       -1.69      5.71 o
   4   5   3       49.80       52.68      6.91 o
   5   5   3       24.68       21.49      4.89 o
   6   5   3       16.62       20.51      6.75 o
   7   5   3        7.99        7.19      4.64 o
   8   5   3       24.61       28.75      3.83 o
   9   5   3       40.89       43.78      4.79 o
  10   5   3        3.22        5.68      4.00 o
  -7   6   3        3.32        4.89      4.01 o
  -6   6   3       12.88        9.13      4.36 o
  -5   6   3        2.81       -4.00      3.38 o
  -4   6   3        0.01       -5.42      3.87 o
  -3   6   3        2.43       -4.98      3.32 o
  -2   6   3       12.98       18.87      4.27 o
  -1   6   3        8.75        7.99      4.03 o
   0   6   3       19.40       19.97      5.63 o
   1   6   3        2.83        3.91      4.38 o
   2   6   3       11.13       16.95      4.73 o
   3   6   3       11.16       29.21      5.79 o
   4   6   3        1.31        0.22      4.18 o
   5   6   3       23.33       35.63      7.96 o
   6   6   3       20.48       36.47      6.18 o
 -17   0   4       71.17       79.34      8.81 o
 -16   0   4        3.08       -1.98      4.21 o
 -15   0   4       16.45        3.54      6.99 o
 -14   0   4      103.67      105.37     10.05 o
 -13   0   4     1186.76     1256.14     54.39 o
 -12   0   4     2211.05     2202.25     92.24 o
 -11   0   4      276.78      283.81     12.83 o
 -10   0   4        5.88        6.67      2.62 o
  -9   0   4      916.84      900.20     33.03 o
  -8   0   4     1060.25      965.30     35.08 o
  -7   0   4       10.06        3.05      1.66 o
  -6   0   4     7629.80     8357.05    330.82 o
  -5   0   4     2558.60     2561.26    123.94 o
  -4   0   4      246.75      263.81     10.34 o
  -3   0   4     3038.50     3119.75    108.13 o
  -2   0   4     2511.38     2758.33     81.52 o
  -1   0   4     1381.75     1388.54     65.98 o
   0   0   4     3000.57     3411.48    100.04 o
   1   0   4     3328.14     3767.93    120.75 o
   2   0   4      400.94      462.98     14.15 o
   3   0   4      244.36      325.48     10.39 o
   4   0   4       35.61       31.78      3.84 o
   5   0   4     1185.02     1534.48     52.10 o
   6   0   4      566.02      674.72     29.50 o
   7   0   4      352.06      460.85     21.20 o
   8   0   4       69.77       70.01      6.13 o
   9   0   4      177.79      207.39     11.98 o
  10   0   4        2.61       -4.98      3.32 o
  11   0   4      684.61      909.56     44.69 o
  12   0   4      127.51      147.24     14.07 o
  13   0   4        3.07        2.92      5.55 o
  14   0   4        5.97        4.94      4.75 o
  15   0   4       21.98       18.74      5.78 o
 -17   1   4        9.35        4.76      3.37 o
 -16   1   4       23.56        9.60      3.66 o
 -15   1   4       59.95       39.61      4.76 o
 -14   1   4      124.50      101.97      6.43 o
 -13   1   4      406.34      397.42     14.22 o
 -12   1   4       46.43       41.95      3.99 o
 -11   1   4      473.13      428.10     14.52 o
 -10   1   4      219.42      214.59      8.28 o
  -9   1   4      451.38      426.23     16.94 o
  -8   1   4       29.74       24.92      2.41 o
  -7   1   4     1900.14     1880.19     49.10 o
  -6   1   4      183.22      190.10      5.36 o
  -5   1   4     1081.08     1196.02     30.66 o
  -4   1   4        7.58        5.25      1.08 o
  -3   1   4      648.49      652.35     14.79 o
  -2   1   4     1982.98     2025.23     37.69 o
  -1   1   4      449.06      441.22      8.24 o
   0   1   4       36.61       36.20      1.19 o
   1   1   4     2032.68     2242.88     46.18 o
   2   1   4      289.09      354.66      7.43 o
   3   1   4      390.02      465.33      9.69 o
   4   1   4     4703.12     5639.57    132.40 o
   5   1   4      248.99      311.93      9.29 o
   6   1   4      337.90      369.71     10.95 o
   7   1   4      292.88      389.21     11.57 o
   8   1   4       45.18       51.69      3.74 o
   9   1   4       33.48       35.35      3.42 o
  10   1   4      500.02      633.02     20.55 o
  11   1   4      355.42      424.86     14.96 o
  12   1   4       64.83       62.30      4.83 o
  13   1   4        0.05       -4.24      2.82 o
  14   1   4        6.89        3.66      3.24 o
  15   1   4       25.13       24.49      4.08 o
 -16   2   4       12.59        4.48      3.30 o
 -15   2   4       34.87       25.53      3.93 o
 -14   2   4       19.20        5.69      3.21 o
 -13   2   4       21.07       13.03      3.14 o
 -12   2   4      310.91      304.93     11.42 o
 -11   2   4       63.69       64.02      4.51 o
 -10   2   4      316.35      290.33     10.60 o
  -9   2   4      720.39      700.57     21.78 o
  -8   2   4       31.57       28.48      2.14 o
  -7   2   4       23.13       18.16      1.74 o
  -6   2   4      194.71      185.89      5.38 o
  -5   2   4      223.98      228.33      6.72 o
  -4   2   4      675.58      616.25     16.45 o
  -3   2   4     1025.12      999.64     26.11 o
  -2   2   4      462.34      459.52     10.76 o
  -1   2   4      101.36      106.56      3.12 o
   0   2   4      438.42      480.61     11.67 o
   1   2   4       96.37       83.50      3.39 o
   2   2   4     2299.98     2328.49     54.83 o
   3   2   4     4545.69     5031.86    117.93 o
   4   2   4     1306.21     1375.15     32.84 o
   5   2   4      728.06      758.23     20.51 o
   6   2   4        8.37       15.01      1.84 o
   7   2   4      204.83      229.05      7.64 o
   8   2   4      536.52      622.43     17.72 o
   9   2   4      526.69      591.62     19.16 o
  10   2   4      271.69      310.51     11.56 o
  11   2   4        2.91        0.60      2.51 o
  12   2   4       39.15       43.48      4.09 o
  13   2   4       39.89       44.23      4.36 o
  14   2   4      102.78      109.60     12.27 o
 -15   3   4      122.00      148.72     11.53 o
 -14   3   4       56.39       51.01      5.35 o
 -13   3   4       74.59       77.54      5.23 o
 -12   3   4        1.17        4.36      2.63 o
 -11   3   4      455.46      464.54     15.71 o
 -10   3   4       35.24       39.60      3.39 o
  -9   3   4      545.06      541.37     14.99 o
  -8   3   4      489.55      516.30     13.12 o
  -7   3   4        1.84        2.32      1.37 o
  -6   3   4       12.11        8.59      1.42 o
  -5   3   4      226.49      236.96      6.72 o
  -4   3   4      608.56      586.30     15.89 o
  -3   3   4      451.41      382.45      9.80 o
  -2   3   4      460.36      443.83     13.82 o
  -1   3   4       11.04        5.07      1.65 o
   0   3   4       15.22       12.70      2.24 o
   1   3   4       55.70       37.19      3.14 o
   2   3   4      564.71      527.54     17.18 o
   3   3   4        3.53       -1.97      1.31 o
   4   3   4      541.43      553.48     14.39 o
   5   3   4      107.84       98.35      4.55 o
   6   3   4      223.79      191.61      7.63 o
   7   3   4        0.10       -3.73      3.38 o
   8   3   4       12.81       -1.12      2.34 o
   9   3   4       68.32       57.03      4.11 o
  10   3   4       44.01       43.03      4.67 o
  11   3   4        0.19       -5.66      3.78 o
  12   3   4        7.03       -1.78      3.79 o
  13   3   4        0.10       -1.64      3.33 o
 -13   4   4       13.38       10.14      3.93 o
 -12   4   4      234.20      257.32     12.83 o
 -11   4   4       69.24       81.29      8.44 o
 -10   4   4       42.68       45.56      4.16 o
  -9   4   4        7.12        4.02      2.62 o
  -8   4   4        0.58       -1.78      2.02 o
  -7   4   4       94.21      107.64      5.34 o
  -6   4   4      554.71      573.77     15.50 o
  -5   4   4      128.63      115.20      4.64 o
  -4   4   4        2.00       -0.16      1.27 o
  -3   4   4       28.88       30.21      4.71 o
  -2   4   4       52.07       44.45      3.51 o
  -1   4   4      433.79      427.32     13.74 o
   0   4   4      275.57      228.99     10.30 o
   1   4   4      440.44      408.05     16.45 o
   2   4   4        1.23       -3.73      2.49 o
   3   4   4      100.95       96.19      5.45 o
   4   4   4       11.46       12.65      2.58 o
   5   4   4      137.96      113.39      5.76 o
   6   4   4        7.86        3.19      2.11 o
   7   4   4       77.02       79.81      4.98 o
   8   4   4       72.13       68.44      4.82 o
   9   4   4        3.09        1.62      2.77 o
  10   4   4       21.40       13.48      3.68 o
  11   4   4       18.18       18.13      4.81 o
  12   4   4        8.79        8.05      4.43 o
 -11   5   4       15.28       30.25      4.72 o
 -10   5   4        7.22        7.82      3.24 o
  -9   5   4        8.02        9.87      3.20 o
  -8   5   4        9.08        3.39      3.39 o
  -7   5   4       70.83       89.87      5.64 o
  -6   5   4       73.47       78.98      5.84 o
  -5   5   4       30.29       34.76      3.71 o
  -4   5   4        7.39        5.29      3.50 o
  -3   5   4       19.89       23.85      4.05 o
  -2   5   4       45.26       42.67      5.32 o
  -1   5   4      164.48      186.44     10.11 o
   0   5   4      294.66      345.11     15.46 o
   1   5   4        0.61        1.89      8.68 o
   2   5   4       42.47       43.97      5.72 o
   3   5   4       19.84       19.68      4.43 o
   4   5   4       43.56       47.90      6.07 o
   5   5   4      153.11      212.50     13.82 o
   6   5   4       64.63       88.37      8.60 o
   7   5   4       14.08       10.03      4.96 o
   8   5   4        1.00        5.55      2.98 o
   9   5   4        0.26        1.63      2.88 o
  -7   6   4        4.10        1.81      2.96 o
  -6   6   4       13.82       17.77      3.29 o
  -5   6   4        0.38       -5.06      3.55 o
  -4   6   4        6.49        7.45      4.76 o
  -3   6   4       49.81       59.82      8.64 o
  -2   6   4        0.88       -1.54      3.54 o
  -1   6   4       15.18       13.47      4.25 o
   0   6   4        9.46       16.37      4.25 o
   1   6   4        1.73       -0.11      4.17 o
   2   6   4        5.87       10.58      4.57 o
   3   6   4       17.21       18.66      5.55 o
   4   6   4        0.72        2.98      4.43 o
   5   6   4        1.31        9.99     11.82 o
 -17   1   5       35.09       26.22      4.26 o
 -16   1   5       84.15       90.67      8.72 o
 -15   1   5        0.81       -3.94      2.63 o
 -14   1   5        7.73       -0.38      2.85 o
 -13   1   5        5.95        1.65      2.76 o
 -12   1   5      153.24      138.25      7.08 o
 -11   1   5      219.99      224.51      8.84 o
 -10   1   5      353.89      336.50     13.32 o
  -9   1   5      363.19      356.49     11.12 o
  -8   1   5       64.13       57.44      3.23 o
  -7   1   5     1143.91     1113.74     33.21 o
  -6   1   5     1489.66     1440.37     36.87 o
  -5   1   5       35.17       25.69      1.88 o
  -4   1   5      103.72      137.84      4.61 o
  -3   1   5      587.33      601.79     12.90 o
  -2   1   5       14.16       23.16      1.10 o
  -1   1   5      711.54      725.59     13.81 o
   0   1   5     1049.09     1097.92     19.91 o
   1   1   5      266.50      280.61      6.01 o
   2   1   5        0.63       -0.52      0.79 o
   3   1   5      983.04     1183.62     31.17 o
   4   1   5        7.67        7.60      1.53 o
   5   1   5     1825.75     2300.50     60.00 o
   6   1   5      155.71      189.49      6.64 o
   7   1   5      200.26      211.15      8.23 o
   8   1   5      184.46      226.57      8.92 o
   9   1   5       50.26       53.60      4.11 o
  10   1   5       50.69       47.76      4.14 o
  11   1   5       67.00       68.19      5.02 o
  12   1   5      106.43      140.24      7.98 o
  13   1   5       43.12       53.96      5.01 o
  14   1   5        0.83       -2.25      3.05 o
  15   1   5        2.09        5.26      3.41 o
 -16   2   5        4.27        1.45      3.16 o
 -15   2   5       11.66        5.82      5.00 o
 -14   2   5        8.43        4.59      3.03 o
 -13   2   5        1.41       -2.65      2.45 o
 -12   2   5       94.99       86.98      5.33 o
 -11   2   5        2.18        0.41      2.23 o
 -10   2   5      338.53      323.81     11.61 o
  -9   2   5       15.98       13.51      2.23 o
  -8   2   5       64.97       56.25      3.29 o
  -7   2   5      368.48      389.09     10.00 o
  -6   2   5       84.47       82.72      3.59 o
  -5   2   5        2.69        1.39      1.26 o
  -4   2   5        0.27       -1.50      1.00 o
  -3   2   5       36.02       31.17      1.63 o
  -2   2   5     1227.57     1305.51     26.12 o
  -1   2   5      182.83      144.68      4.46 o
   0   2   5      474.75      477.22      9.81 o
   1   2   5      143.26      146.77      3.67 o
   2   2   5       14.82       14.03      1.19 o
   3   2   5     1058.25     1048.39     27.79 o
   4   2   5       83.33       96.47      4.10 o
   5   2   5       18.74       18.85      1.89 o
   6   2   5        4.67        2.46      1.60 o
   7   2   5      297.33      325.44     10.19 o
   8   2   5       36.85       33.58      3.01 o
   9   2   5        4.19       -2.25      2.58 o
  10   2   5        0.25       -1.53      2.38 o
  11   2   5        1.06       -0.51      2.79 o
  12   2   5        3.74        1.10      2.83 o
  13   2   5       10.55        4.46      3.89 o
  14   2   5        8.79        7.87      4.36 o
 -15   3   5        0.89       -5.21      4.48 o
 -14   3   5        0.02       -4.67      3.19 o
 -13   3   5        1.45        0.47      2.75 o
 -12   3   5       46.82       57.96      4.64 o
 -11   3   5      145.84      155.00      6.96 o
 -10   3   5       70.73       70.20      3.86 o
  -9   3   5        1.65       -0.48      1.90 o
  -8   3   5       10.48        8.84      1.92 o
  -7   3   5       18.31       17.07      1.92 o
  -6   3   5       34.37       34.70      2.15 o
  -5   3   5      167.18      187.01      6.42 o
  -4   3   5      475.70      465.59     14.67 o
  -3   3   5       88.40       72.95      3.51 o
  -2   3   5        0.89       -1.54      1.37 o
  -1   3   5       95.51       87.73      3.33 o
   0   3   5      341.76      286.22     10.55 o
   1   3   5      300.82      251.63      7.16 o
   2   3   5       36.65       29.83      2.13 o
   3   3   5      306.86      258.72      8.47 o
   4   3   5      122.75      128.58      5.22 o
   5   3   5      583.59      571.82     18.96 o
   6   3   5     1159.10     1231.16     36.95 o
   7   3   5        1.05       -2.49      1.66 o
   8   3   5      112.88      103.22      5.64 o
   9   3   5       13.16       12.55      3.31 o
  10   3   5        3.57        2.83      3.07 o
  11   3   5       14.72        2.13      3.49 o
  12   3   5       27.31       15.06      4.23 o
  13   3   5        2.14       -2.16      3.45 o
 -13   4   5        0.98        2.06      3.79 o
 -12   4   5        0.57       -5.40      5.63 o
 -11   4   5       65.58       65.75      6.13 o
 -10   4   5        1.90        3.58      2.90 o
  -9   4   5       86.41       89.05      6.89 o
  -8   4   5      159.25      184.68      7.40 o
  -7   4   5       14.78       17.46      2.55 o
  -6   4   5       15.01       10.79      2.40 o
  -5   4   5       36.99       31.77      2.49 o
  -4   4   5       75.04       69.31      3.40 o
  -3   4   5       58.73       59.65      3.60 o
  -2   4   5       25.64       21.46      3.06 o
  -1   4   5        1.11        1.03      2.14 o
   0   4   5       16.04       13.88      2.63 o
   1   4   5        2.11        4.70      2.61 o
   2   4   5      140.74      131.42      7.63 o
   3   4   5      285.89      309.49     13.42 o
   4   4   5       64.44       53.92      6.58 o
   5   4   5       18.80       15.77      2.58 o
   6   4   5       41.76       37.31      4.41 o
   7   4   5        0.09        4.52      2.55 o
   8   4   5       63.81       65.45      4.81 o
   9   4   5       62.56       56.72      4.73 o
  10   4   5       28.14       28.59      5.95 o
  11   4   5        0.44       -2.71      3.92 o
 -11   5   5        2.76        7.25      4.01 o
 -10   5   5       39.13       42.10      4.42 o
  -9   5   5       14.96       16.55      3.53 o
  -8   5   5        3.34        1.19      4.32 o
  -7   5   5      109.54      130.90      7.31 o
  -6   5   5        8.97        0.95      3.29 o
  -5   5   5       22.59       11.30      2.88 o
  -4   5   5        0.03       -4.71      3.14 o
  -3   5   5        1.81       -0.85      3.18 o
  -2   5   5        4.65        4.51      3.35 o
  -1   5   5        4.55        3.01      3.55 o
   0   5   5        0.92        2.27      2.92 o
   1   5   5        0.35       -1.01      2.77 o
   2   5   5       24.92       27.80      4.87 o
   3   5   5        0.04       -0.15      3.57 o
   4   5   5        0.36       -2.56      4.74 o
   5   5   5        0.00       -1.11      3.86 o
   6   5   5       20.22       12.83      6.03 o
   7   5   5        1.52        1.32      2.82 o
   8   5   5        4.19       -2.38      3.89 o
  -6   6   5       32.74       36.38      4.55 o
  -5   6   5        4.51        3.44      4.17 o
  -4   6   5       48.09       73.22      6.77 o
  -3   6   5       23.45       34.40      5.15 o
  -2   6   5        9.12        6.11      4.39 o
  -1   6   5       26.83       37.70      5.61 o
   0   6   5        5.89        5.78      4.09 o
   1   6   5        4.37        7.04      3.70 o
   2   6   5       16.40       19.96      5.23 o
   3   6   5       18.35       28.95      6.27 o
   4   6   5       14.67       21.75      5.45 o
 -17   0   6       73.11       58.25      7.76 o
 -16   0   6       62.16       60.08      7.39 o
 -15   0   6       73.59       70.93      7.71 o
 -14   0   6      129.58      124.96      9.83 o
 -13   0   6       20.12       20.89      4.87 o
 -12   0   6      547.97      511.49     34.32 o
 -11   0   6      367.34      293.86     15.45 o
 -10   0   6      997.18      899.78     49.92 o
  -9   0   6     1054.24     1084.91     50.58 o
  -8   0   6      239.38      225.35     10.20 o
  -7   0   6       83.15       57.16      5.24 o
  -6   0   6       42.05       55.98      4.25 o
  -5   0   6     2930.01     3161.43    115.18 o
  -4   0   6    14292.65    15623.41    677.79 o
  -3   0   6      152.42      102.83      8.68 o
  -2   0   6        0.98       -2.05      1.37 o
  -1   0   6        7.35        4.09      1.43 o
   0   0   6      677.69      747.06     21.13 o
   1   0   6     4230.93     4604.99    124.33 o
   2   0   6       98.36       94.21      4.94 o
   3   0   6      887.26      942.95     29.16 o
   4   0   6     1710.54     2027.45     71.59 o
   5   0   6      160.75      175.45      8.54 o
   6   0   6      184.79      207.11     20.25 o
   7   0   6      532.16      587.07     26.71 o
   8   0   6      862.63     1095.05     47.46 o
   9   0   6      893.24     1149.46     50.01 o
  10   0   6      104.82      129.44     10.04 o
  11   0   6       61.01       62.84      6.93 o
  12   0   6       67.12       84.92      8.39 o
  13   0   6      243.46      342.24     27.65 o
  14   0   6      153.40      204.45     18.97 o
 -16   1   6       72.22       67.23      5.50 o
 -15   1   6      134.73      152.92      8.09 o
 -14   1   6        9.14        4.69      2.82 o
 -13   1   6      133.66      115.78      6.47 o
 -12   1   6      170.03      166.49      7.75 o
 -11   1   6        0.09       -0.58      2.13 o
 -10   1   6      512.38      467.74     14.36 o
  -9   1   6      795.42      730.54     20.86 o
  -8   1   6      164.77      146.45      5.40 o
  -7   1   6      705.85      685.08     22.52 o
  -6   1   6        0.23       -1.98      1.32 o
  -5   1   6      110.32      135.59      5.22 o
  -4   1   6      707.87      770.81     19.14 o
  -3   1   6     1186.40     1294.44     31.25 o
  -2   1   6      664.66      666.75     13.90 o
  -1   1   6      444.28      439.48     10.35 o
   0   1   6        1.45       -1.39      0.93 o
   1   1   6      214.05      253.21      7.19 o
   2   1   6       13.36       14.50      1.39 o
   3   1   6       24.23       30.42      2.02 o
   4   1   6      418.96      442.89     12.71 o
   5   1   6       79.64       92.22      7.76 o
   6   1   6      303.46      326.03     11.35 o
   7   1   6        9.28        8.42      2.40 o
   8   1   6        0.30       -1.71      2.20 o
   9   1   6       10.90        5.22      2.70 o
  10   1   6        0.10       -3.73      2.49 o
  11   1   6       29.46       30.10      5.13 o
  12   1   6      223.78      275.18     11.55 o
  13   1   6        6.80        8.29      3.49 o
  14   1   6        7.92        5.02      3.47 o
 -16   2   6        3.58        4.75      3.21 o
 -15   2   6       23.15       21.62      3.76 o
 -14   2   6       80.19       80.62      5.49 o
 -13   2   6       73.53       70.96      4.99 o
 -12   2   6       33.06       30.58      3.52 o
 -11   2   6      280.81      287.34     10.50 o
 -10   2   6      924.90      901.36     25.65 o
  -9   2   6      436.82      419.83     12.03 o
  -8   2   6      463.51      456.72     11.98 o
  -7   2   6      320.17      295.65      8.22 o
  -6   2   6      747.64      710.94     19.06 o
  -5   2   6       45.50       39.12      2.22 o
  -4   2   6      118.61      134.97      4.47 o
  -3   2   6      160.35      162.50      4.63 o
  -2   2   6      344.69      367.74      8.95 o
  -1   2   6      244.96      196.88      5.51 o
   0   2   6      316.02      256.10      6.15 o
   1   2   6       75.60       60.41      2.51 o
   2   2   6      123.37      124.24      3.71 o
   3   2   6        0.24        0.84      1.25 o
   4   2   6       12.35       10.56      1.72 o
   5   2   6       19.39       16.46      2.48 o
   6   2   6      344.28      360.47     11.04 o
   7   2   6      239.39      283.74      9.38 o
   8   2   6      493.98      553.31     18.19 o
   9   2   6       11.26       10.33      2.91 o
  10   2   6       39.42       38.43      4.03 o
  11   2   6        9.23        2.10      2.90 o
  12   2   6        2.94       -0.82      3.32 o
  13   2   6        8.41        4.87      3.59 o
 -15   3   6       12.29        6.83      4.98 o
 -14   3   6       76.71       83.99      8.26 o
 -13   3   6       98.53      102.38     11.16 o
 -12   3   6       15.51        9.23      2.73 o
 -11   3   6      232.31      244.69      9.17 o
 -10   3   6       95.25       90.70      4.61 o
  -9   3   6      485.26      525.64     14.78 o
  -8   3   6        0.79        2.36      1.79 o
  -7   3   6      710.65      710.29     17.41 o
  -6   3   6      332.90      348.94      9.54 o
  -5   3   6       83.31       79.88      5.08 o
  -4   3   6       17.60       16.95      1.97 o
  -3   3   6      474.09      458.81     12.10 o
  -2   3   6      318.00      299.82      8.44 o
  -1   3   6      560.60      472.78     13.17 o
   0   3   6      660.26      671.80     18.03 o
   1   3   6       42.94       26.23      3.22 o
   2   3   6       23.07       15.78      2.25 o
   3   3   6      162.11      154.52      5.87 o
   4   3   6      151.68      151.06      9.03 o
   5   3   6      252.43      266.84      9.03 o
   6   3   6      985.96     1009.47     35.75 o
   7   3   6       29.51       23.25      2.76 o
   8   3   6       26.27       25.27      3.85 o
   9   3   6       13.74       12.89      3.40 o
  10   3   6      190.57      239.25     14.31 o
  11   3   6      109.19      129.49     18.74 o
  12   3   6       31.85       35.31      4.99 o
 -13   4   6       21.56       24.43      5.31 o
 -12   4   6       47.22       53.37      5.80 o
 -11   4   6       32.56       25.50      3.95 o
 -10   4   6       88.91       79.95      5.56 o
  -9   4   6        1.96        1.21      2.89 o
  -8   4   6      145.68      158.41      6.99 o
  -7   4   6       69.49       65.35      4.12 o
  -6   4   6      243.95      295.53     10.21 o
  -5   4   6      189.98      214.10      9.26 o
  -4   4   6      170.62      163.89      6.62 o
  -3   4   6      171.96      164.61      7.64 o
  -2   4   6      119.72      105.84      6.53 o
  -1   4   6        0.34       -3.48      2.32 o
   0   4   6       74.63       74.90      4.75 o
   1   4   6       80.42       84.29      6.18 o
   2   4   6      319.28      312.85     17.22 o
   3   4   6      263.24      275.95     10.25 o
   4   4   6       20.27       17.12      2.51 o
   5   4   6       53.25       46.62      3.64 o
   6   4   6       40.59       37.19      3.60 o
   7   4   6      182.14      194.33      8.73 o
   8   4   6      118.38      148.11      7.83 o
   9   4   6       99.76       98.35      7.19 o
  10   4   6        5.09        5.97      3.72 o
 -10   5   6        0.91        1.75      3.27 o
  -9   5   6       17.58       23.58      3.80 o
  -8   5   6       27.14       37.12      4.15 o
  -7   5   6        0.02       -1.41      2.71 o
  -6   5   6       30.87       33.08      5.27 o
  -5   5   6        1.05        2.01      2.52 o
  -4   5   6       34.05       48.06      5.52 o
  -3   5   6       39.87       36.78      4.95 o
  -2   5   6        8.09       11.00      4.21 o
  -1   5   6        0.07       -0.23      3.78 o
   0   5   6        8.22        1.22      3.15 o
   1   5   6        9.56       10.14      3.53 o
   2   5   6       19.82       24.12      4.08 o
   3   5   6        6.71        7.45      4.66 o
   4   5   6        2.45        0.41      6.43 o
   5   5   6        5.69        9.53      4.63 o
   6   5   6        3.55        9.13      4.98 o
   7   5   6        3.91        1.58      4.59 o
   8   5   6        1.81       -0.78      8.15 o
  -5   6   6        0.00       -6.29      4.19 o
  -4   6   6        3.52        3.60      4.26 o
  -3   6   6        0.00        1.85      4.37 o
  -2   6   6        2.53        5.35      4.31 o
  -1   6   6        0.97        9.01      4.44 o
   0   6   6       16.64       31.52      7.96 o
   1   6   6       29.69       48.32      5.65 o
   2   6   6        5.33       10.26      4.11 o
 -16   1   7        9.78       10.28      3.94 o
 -15   1   7        2.91       -2.89      2.80 o
 -14   1   7        6.20        4.54      2.81 o
 -13   1   7       77.13       63.08      4.65 o
 -12   1   7      308.57      306.58     11.57 o
 -11   1   7       46.10       39.74      3.74 o
 -10   1   7        7.00        6.24      2.24 o
  -9   1   7       19.52       11.22      3.16 o
  -8   1   7      141.25      123.69      6.47 o
  -7   1   7       22.82       21.34      2.65 o
  -6   1   7      303.83      319.48      9.89 o
  -5   1   7      576.03      620.38     15.77 o
  -4   1   7       35.20       30.67      2.02 o
  -3   1   7        5.60        7.59      1.42 o
  -2   1   7      581.89      579.28     15.24 o
  -1   1   7      507.69      485.28     11.51 o
   0   1   7      251.61      236.60      6.18 o
   1   1   7      759.74      862.68     19.36 o
   2   1   7       33.42       31.35      2.20 o
   3   1   7      315.66      365.94     12.51 o
   4   1   7       52.93       53.76      3.56 o
   5   1   7      101.63      104.88      5.45 o
   6   1   7      112.11      109.97      5.75 o
   7   1   7      107.32      108.00      6.01 o
   8   1   7       15.47        9.32      2.85 o
   9   1   7       25.49       23.70      3.50 o
  10   1   7       50.40       46.63      4.50 o
  11   1   7      167.45      232.08     10.77 o
  12   1   7       52.27       56.70      5.20 o
  13   1   7        7.04        3.40      4.36 o
 -15   2   7        4.39        6.08      3.18 o
 -14   2   7       18.63       12.39      3.20 o
 -13   2   7        2.49        4.00      2.66 o
 -12   2   7        4.66        2.22      2.42 o
 -11   2   7       17.26       12.67      2.77 o
 -10   2   7        1.24       -2.44      2.10 o
  -9   2   7       22.32       20.60      2.57 o
  -8   2   7      141.16      135.29      5.85 o
  -7   2   7       32.78       24.08      2.43 o
  -6   2   7       43.18       38.14      2.45 o
  -5   2   7       10.11        6.76      1.60 o
  -4   2   7      295.52      268.95      8.25 o
  -3   2   7      689.09      669.91     18.06 o
  -2   2   7       96.42       80.40      3.69 o
  -1   2   7       53.28       41.90      2.49 o
   0   2   7        0.44       -0.10      1.10 o
   1   2   7       66.21       52.09      2.24 o
   2   2   7      396.85      353.04      8.39 o
   3   2   7       84.45       83.48      4.01 o
   4   2   7       52.88       33.33      2.80 o
   5   2   7       10.91        3.87      1.96 o
   6   2   7       75.10       70.89      4.05 o
   7   2   7      197.43      207.66      8.71 o
   8   2   7       15.45       17.45      3.03 o
   9   2   7       12.70        8.43      2.87 o
  10   2   7       30.28       24.55      3.59 o
  11   2   7        4.99        2.02      3.48 o
  12   2   7        9.04        8.37      4.04 o
  13   2   7        7.91        4.82      4.24 o
 -14   3   7        0.42       -3.26      3.52 o
 -13   3   7        1.10       -0.93      3.02 o
 -12   3   7       48.22       38.19      3.67 o
 -11   3   7       80.01       74.27      4.23 o
 -10   3   7      108.25      113.14      5.90 o
  -9   3   7       77.76       67.81      3.66 o
  -8   3   7      215.26      223.91      7.27 o
  -7   3   7       31.72       27.37      2.45 o
  -6   3   7      718.12      757.03     19.44 o
  -5   3   7      423.59      425.63     11.58 o
  -4   3   7        3.82        0.49      0.86 o
  -3   3   7       67.49       60.77      3.40 o
  -2   3   7      116.17      102.26      5.25 o
  -1   3   7      248.28      217.88     10.01 o
   0   3   7      227.48      198.57     10.25 o
   1   3   7       29.45       21.04      2.93 o
   2   3   7        1.49       -0.05      1.77 o
   3   3   7       43.38       38.95      2.83 o
   4   3   7      184.39      181.94      6.86 o
   5   3   7      263.37      258.41     10.19 o
   6   3   7        0.05        4.12      2.69 o
   7   3   7       46.32       39.24      4.24 o
   8   3   7        3.75        5.82      3.03 o
   9   3   7       48.31       37.30      4.81 o
  10   3   7       24.03       27.56      4.56 o
  11   3   7       86.98       80.57      6.76 o
 -12   4   7        0.02       -2.83      3.56 o
 -11   4   7        0.31       -0.72      2.89 o
 -10   4   7       46.24       47.04      4.62 o
  -9   4   7      144.02      163.83      8.45 o
  -8   4   7       58.28       63.38      4.89 o
  -7   4   7       43.23       40.60      4.19 o
  -6   4   7       82.31       83.21      4.69 o
  -5   4   7       22.08       13.37      2.70 o
  -4   4   7        8.02        6.90      2.99 o
  -3   4   7       62.06       56.20      4.47 o
  -2   4   7       26.00       25.90      4.63 o
  -1   4   7        4.75        4.38      2.64 o
   0   4   7        6.13        4.25      2.51 o
   1   4   7        8.05       10.62      2.69 o
   2   4   7       13.97       20.22      2.40 o
   3   4   7       61.10       73.61      5.96 o
   4   4   7        0.08       -0.08      1.97 o
   5   4   7        1.39       -0.01      2.16 o
   6   4   7       13.09        7.85      2.99 o
   7   4   7       16.96       17.55      3.20 o
   8   4   7       68.01       61.42      4.91 o
   9   4   7       58.88       56.21      5.06 o
  -9   5   7       16.42       17.48      3.70 o
  -8   5   7        0.42       -2.40      2.93 o
  -7   5   7        1.42       -3.14      2.88 o
  -6   5   7        0.26       -1.21      2.74 o
  -5   5   7        1.68        1.05      2.74 o
  -4   5   7       43.67       40.07      4.21 o
  -3   5   7        5.42        2.28      3.01 o
  -2   5   7        3.13        2.02      3.89 o
  -1   5   7        2.10        2.09      3.93 o
   0   5   7        1.94        1.37      3.48 o
   1   5   7       19.52       22.64      4.21 o
   2   5   7       21.82       27.54      4.36 o
   3   5   7        0.11       -1.27      3.56 o
   4   5   7        0.09       -2.92      4.13 o
   5   5   7        5.58        6.70      9.81 o
   6   5   7        6.20        6.83      5.06 o
 -16   0   8        2.16       -2.46      4.09 o
 -15   0   8       13.73       12.37      4.74 o
 -14   0   8       40.13       40.53      5.91 o
 -13   0   8      203.16      189.88     12.02 o
 -12   0   8        1.39       -3.56      3.27 o
 -11   0   8       12.51        5.14      5.06 o
 -10   0   8      141.73      118.72     18.97 o
  -9   0   8        1.11        0.11      3.12 o
  -8   0   8       17.13       14.18      3.80 o
  -7   0   8       89.91       71.81      5.32 o
  -6   0   8       11.74       12.08      2.70 o
  -5   0   8      155.80      147.74      8.17 o
  -4   0   8      398.20      435.09     17.92 o
  -3   0   8       83.39       93.55      6.39 o
  -2   0   8       65.50       56.99      4.57 o
  -1   0   8      116.17       90.16      5.01 o
   0   0   8        1.87       -0.11      1.61 o
   1   0   8      153.22      153.89      7.67 o
   2   0   8       25.11       44.75      3.70 o
   3   0   8      343.29      407.25     19.10 o
   4   0   8      312.99      387.93     15.90 o
   5   0   8      923.61      944.57     58.51 o
   6   0   8       93.79       99.82      7.84 o
   7   0   8        3.23       -4.67      3.11 o
   8   0   8        5.59        1.02      3.75 o
   9   0   8       12.60       11.71      4.72 o
  10   0   8        3.21       -1.45      4.16 o
  11   0   8        3.24        0.91      4.59 o
  12   0   8       43.87       37.80      6.75 o
  13   0   8       79.04       83.03      9.15 o
 -16   1   8       14.51       15.09      3.64 o
 -15   1   8      122.85      115.64      9.00 o
 -14   1   8      122.06      121.11      8.10 o
 -13   1   8       46.18       48.04      4.24 o
 -12   1   8       29.14       33.42      3.65 o
 -11   1   8      223.06      185.92      8.17 o
 -10   1   8       46.62       36.53      3.49 o
  -9   1   8      165.14      168.51      7.08 o
  -8   1   8      607.40      565.96     19.51 o
  -7   1   8      913.60      948.75     28.30 o
  -6   1   8      128.46      121.49      5.32 o
  -5   1   8       96.91      103.81      4.83 o
  -4   1   8       11.54        8.68      1.82 o
  -3   1   8        1.19        2.55      1.69 o
  -2   1   8     2246.49     2403.95     57.43 o
  -1   1   8     1553.81     1577.59     38.15 o
   0   1   8       59.39       38.08      3.01 o
   1   1   8        3.52       -2.15      1.44 o
   2   1   8        1.87       -0.10      1.62 o
   3   1   8      487.15      512.50     16.47 o
   4   1   8      153.70      137.83      6.36 o
   5   1   8       30.39       23.58      2.91 o
   6   1   8      185.43      183.42      7.92 o
   7   1   8       44.89       43.31      3.92 o
   8   1   8        6.92        4.95      2.75 o
   9   1   8      130.41      139.51      7.61 o
  10   1   8        7.16        3.43      3.21 o
  11   1   8        0.07       -3.41      3.14 o
  12   1   8       21.93       24.65      4.14 o
 -15   2   8       97.02      108.30     13.39 o
 -14   2   8        9.24       12.61      3.24 o
 -13   2   8       10.44        4.85      2.81 o
 -12   2   8       92.54      108.52      6.28 o
 -11   2   8      242.24      263.01      9.46 o
 -10   2   8      458.62      453.82     12.48 o
  -9   2   8     1059.39     1038.48     25.61 o
  -8   2   8      272.27      279.08     10.32 o
  -7   2   8     1129.44     1147.88     31.48 o
  -6   2   8       94.96       91.01      4.40 o
  -5   2   8      172.84      179.86      6.45 o
  -4   2   8      871.83      932.63     24.90 o
  -3   2   8     1467.09     1601.03     41.71 o
  -2   2   8      761.57      760.95     20.56 o
  -1   2   8      275.17      277.70     10.95 o
   0   2   8      401.84      392.51     10.33 o
   1   2   8      671.93      591.18     13.45 o
   2   2   8      839.18      823.68     18.79 o
   3   2   8      474.15      460.05     12.66 o
   4   2   8       97.50       97.10      5.79 o
   5   2   8       13.01       10.82      2.11 o
   6   2   8      279.94      309.40     11.29 o
   7   2   8       64.31       59.45      4.30 o
   8   2   8      294.05      321.21     12.11 o
   9   2   8       71.83       67.62      4.97 o
  10   2   8        5.22        4.31      3.42 o
  11   2   8       45.48       40.28      5.24 o
  12   2   8        1.08       -0.31      3.65 o
 -14   3   8       23.54       26.74      4.97 o
 -13   3   8       22.76       28.73      4.12 o
 -12   3   8        1.54       -3.99      2.66 o
 -11   3   8       39.56       48.10      4.41 o
 -10   3   8        0.66       -2.93      1.95 o
  -9   3   8        8.86       -0.10      2.06 o
  -8   3   8      511.78      528.37     19.36 o
  -7   3   8        1.44        0.29      2.52 o
  -6   3   8       98.19      103.84      5.72 o
  -5   3   8      227.91      234.45      7.47 o
  -4   3   8        7.11        1.09      1.72 o
  -3   3   8       18.09       11.95      2.62 o
  -2   3   8       58.63       40.37      3.57 o
  -1   3   8       13.57        7.59      2.22 o
   0   3   8       13.05       14.74      2.37 o
   1   3   8       43.87       33.27      2.90 o
   2   3   8        0.88       -2.44      1.62 o
   3   3   8        4.91        3.95      2.26 o
   4   3   8        2.35        2.18      2.02 o
   5   3   8       41.92       32.70      3.40 o
   6   3   8        1.98        4.86      2.68 o
   7   3   8       23.78       21.66      3.70 o
   8   3   8      116.49      102.52      7.20 o
   9   3   8       25.91       15.55      3.91 o
  10   3   8       13.13        6.65      3.77 o
 -12   4   8       14.57       18.32      3.81 o
 -11   4   8       55.39       56.53      5.80 o
 -10   4   8        0.01       -1.81      2.93 o
  -9   4   8       13.25       11.00      3.10 o
  -8   4   8        1.29       -3.72      2.48 o
  -7   4   8        1.16       -3.65      2.45 o
  -6   4   8        2.18        0.58      2.43 o
  -5   4   8      202.96      231.28     10.68 o
  -4   4   8       33.41       34.05      4.11 o
  -3   4   8       43.53       37.22      4.05 o
  -2   4   8        2.59       -4.32      2.88 o
  -1   4   8       26.83       17.97      3.67 o
   0   4   8        3.11       -1.52      3.11 o
   1   4   8        4.13        0.48      2.58 o
   2   4   8        8.53        8.74      2.18 o
   3   4   8        5.34        3.87      2.18 o
   4   4   8        6.30        5.14      2.23 o
   5   4   8        0.95       -2.05      2.28 o
   6   4   8       10.18       11.42      2.89 o
   7   4   8       18.29       11.97      3.14 o
   8   4   8       44.32       34.95      4.10 o
  -8   5   8       47.04       63.46      5.72 o
  -7   5   8       41.26       66.19      4.71 o
  -6   5   8       60.05       69.95      4.63 o
  -5   5   8       37.15       43.87      3.78 o
  -4   5   8       46.83       48.95      5.87 o
  -3   5   8       51.85       65.21      5.73 o
  -2   5   8       36.87       38.96      4.83 o
  -1   5   8       44.74       43.91      4.99 o
   0   5   8       42.93       54.68      5.86 o
   1   5   8       45.70       43.80      5.51 o
   2   5   8        0.69        0.90      3.03 o
   3   5   8       62.67       84.48     10.86 o
   4   5   8       29.29       46.58      5.67 o
   5   5   8       42.84       52.70      4.57 o
 -15   1   9        1.02       -0.36      2.90 o
 -14   1   9       39.91       34.09      4.06 o
 -13   1   9       41.73       39.95      4.70 o
 -12   1   9       19.34       19.59      3.17 o
 -11   1   9       23.72       20.88      3.07 o
 -10   1   9       18.67        5.96      2.55 o
  -9   1   9      182.63      188.79      8.58 o
  -8   1   9      389.96      418.25     13.83 o
  -7   1   9        0.24       -2.77      2.01 o
  -6   1   9      310.35      306.52     10.71 o
  -5   1   9       94.85       85.43      4.69 o
  -4   1   9      854.95      949.15     37.35 o
  -3   1   9       42.63       42.45      4.20 o
  -2   1   9       36.34       31.30      3.19 o
  -1   1   9      550.47      535.97     18.02 o
   0   1   9      247.51      242.40      7.71 o
   1   1   9        0.00       -1.56      1.59 o
   2   1   9       67.90       72.68      5.24 o
   3   1   9       32.18       27.50      2.98 o
   4   1   9      102.17       84.60      5.08 o
   5   1   9      292.34      285.44      9.79 o
   6   1   9      115.41      119.18      7.38 o
   7   1   9        7.10        3.90      2.71 o
   8   1   9      137.64      151.18      7.82 o
   9   1   9      210.83      249.73     12.19 o
  10   1   9        8.05        7.92      3.27 o
  11   1   9        0.27        0.80      3.16 o
 -14   2   9        3.99       -4.26      2.84 o
 -13   2   9        0.71       -3.30      2.44 o
 -12   2   9        0.80       -2.64      2.31 o
 -11   2   9        0.20       -3.23      2.16 o
 -10   2   9       40.36       35.87      3.08 o
  -9   2   9        1.81       -3.16      2.11 o
  -8   2   9       78.97       75.82      5.30 o
  -7   2   9       61.79       68.29      5.38 o
  -6   2   9      179.73      164.34      8.17 o
  -5   2   9       96.99       86.55      4.81 o
  -4   2   9       31.06       35.82      2.80 o
  -3   2   9        0.02       -0.67      2.64 o
  -2   2   9      101.19       96.59      4.54 o
  -1   2   9       10.23       10.97      2.07 o
   0   2   9        1.51        1.57      1.70 o
   1   2   9      214.56      214.33      6.67 o
   2   2   9        5.26        4.05      1.62 o
   3   2   9       23.60       17.54      2.27 o
   4   2   9        0.23       -1.81      1.78 o
   5   2   9       13.95       18.54      2.48 o
   6   2   9       54.10       51.86      4.01 o
   7   2   9       14.30        9.71      2.62 o
   8   2   9       43.68       34.15      4.49 o
   9   2   9       41.61       34.75      4.69 o
  10   2   9        8.19        7.63      3.81 o
  11   2   9       40.46       37.03      5.39 o
 -13   3   9       16.33       15.91      3.66 o
 -12   3   9       32.88       37.38      4.22 o
 -11   3   9        9.01       10.25      3.22 o
 -10   3   9        6.21        4.56      2.65 o
  -9   3   9       14.83       12.79      2.57 o
  -8   3   9        0.70        0.23      2.55 o
  -7   3   9      387.41      438.10     14.61 o
  -6   3   9      325.44      353.20     12.33 o
  -5   3   9       30.40       30.43      3.23 o
  -4   3   9      214.28      204.91      8.24 o
  -3   3   9        3.94       -2.89      1.92 o
  -2   3   9        0.30       -2.33      1.55 o
  -1   3   9        5.33       -1.18      1.32 o
   0   3   9       68.15       56.94      4.47 o
   1   3   9       35.71       29.14      3.80 o
   2   3   9       32.71       26.48      2.87 o
   3   3   9       65.21       54.62      3.98 o
   4   3   9        0.56       -1.91      2.02 o
   5   3   9        0.55       -1.61      2.11 o
   6   3   9       31.10       21.11      3.73 o
   7   3   9        0.99       -1.51      4.08 o
   8   3   9        4.30       -0.11      3.04 o
   9   3   9        2.81        3.59      3.45 o
 -11   4   9       22.65       32.94      5.03 o
 -10   4   9       16.46       18.06      3.76 o
  -9   4   9        0.55       -2.47      2.66 o
  -8   4   9        0.02       -1.85      2.60 o
  -7   4   9       58.50       65.81      4.55 o
  -6   4   9       58.24       65.68      6.05 o
  -5   4   9       51.49       52.77      4.94 o
  -4   4   9       25.00       25.90      5.76 o
  -3   4   9      231.05      246.10     12.73 o
  -2   4   9        8.76        7.75      3.77 o
  -1   4   9       63.97       48.39      5.19 o
   0   4   9       21.76       19.25      3.87 o
   1   4   9       16.51       12.95      4.32 o
   2   4   9       47.54       45.42      6.13 o
   3   4   9       22.33       17.95      3.25 o
   4   4   9        0.10       -2.94      2.30 o
   5   4   9       10.17        8.46      2.70 o
   6   4   9       31.79       28.06      3.75 o
   7   4   9       69.93       68.70      5.29 o
  -7   5   9       21.32       17.78      3.50 o
  -6   5   9        0.37       -3.93      2.76 o
  -5   5   9       11.86        8.75      3.03 o
  -4   5   9       19.55       16.14      3.43 o
  -3   5   9        2.14       -2.66      3.58 o
  -2   5   9       15.60        9.78      3.87 o
  -1   5   9        0.03       -1.63      3.44 o
   0   5   9       10.38       15.78      4.92 o
   1   5   9       28.35       24.19      3.96 o
   2   5   9        0.07        1.45      3.09 o
   3   5   9       12.74       14.47      5.19 o
 -15   0  10       18.41       17.84      5.12 o
 -14   0  10        3.26        5.22      4.09 o
 -13   0  10       30.78       29.87      5.47 o
 -12   0  10      368.29      330.37     24.84 o
 -11   0  10      359.85      340.07     17.68 o
 -10   0  10       35.41       63.34      9.16 o
  -9   0  10      459.71      477.11     32.15 o
  -8   0  10      324.52      335.17     23.95 o
  -7   0  10       35.49       48.79      5.74 o
  -6   0  10      219.12      251.93     14.78 o
  -5   0  10     1568.36     1775.71    103.62 o
  -4   0  10      370.25      396.12     17.49 o
  -3   0  10      781.27      807.28     31.87 o
  -2   0  10       43.50       55.58      5.45 o
  -1   0  10       70.64       70.08      5.69 o
   0   0  10       63.57       71.49      4.89 o
   1   0  10      832.76      870.58     32.67 o
   2   0  10      848.00      875.17     32.89 o
   3   0  10      108.76       88.15     22.42 o
   4   0  10       15.24        6.65      3.70 o
   5   0  10       42.66       34.23      5.15 o
   6   0  10      140.64      142.90     11.57 o
   7   0  10       29.09       25.81      5.15 o
   8   0  10      223.67      201.74     27.89 o
   9   0  10       48.99       40.04      7.15 o
  10   0  10        5.94        6.72      4.62 o
  11   0  10       63.22       63.33      7.66 o
 -15   1  10      128.33      128.83      7.52 o
 -14   1  10       54.67       48.83      4.73 o
 -13   1  10       60.61       60.52      4.94 o
 -12   1  10       28.87       22.66      3.29 o
 -11   1  10        1.51        4.09      2.16 o
 -10   1  10       10.50       12.57      3.15 o
  -9   1  10        0.41       -0.80      2.37 o
  -8   1  10       82.87       89.51      5.37 o
  -7   1  10      105.41       95.37      6.00 o
  -6   1  10      750.11      779.65     26.26 o
  -5   1  10        2.76        4.20      2.61 o
  -4   1  10       47.89       49.57      3.80 o
  -3   1  10      333.60      347.61     13.27 o
  -2   1  10       50.67       49.49      4.11 o
  -1   1  10      409.00      406.07     16.72 o
   0   1  10      606.84      582.81     16.03 o
   1   1  10       37.17       31.56      2.96 o
   2   1  10       18.21       12.93      2.23 o
   3   1  10        0.17       -0.87      1.96 o
   4   1  10      105.30      106.15      5.96 o
   5   1  10      128.89      126.57      6.72 o
   6   1  10        0.28       -1.48      2.38 o
   7   1  10       64.32       47.51      4.24 o
   8   1  10       37.31       32.88      4.05 o
   9   1  10        4.00        2.82      2.97 o
  10   1  10        2.03        0.71      3.02 o
 -14   2  10        0.46       -2.69      3.12 o
 -13   2  10        7.72        4.44      2.73 o
 -12   2  10       17.96       22.35      3.23 o
 -11   2  10        3.97        1.09      2.36 o
 -10   2  10       18.36       14.66      2.87 o
  -9   2  10       41.00       38.17      4.20 o
  -8   2  10        1.39       -2.79      2.14 o
  -7   2  10       12.09       10.90      2.56 o
  -6   2  10        0.37       -3.18      2.12 o
  -5   2  10       52.85       46.20      3.68 o
  -4   2  10      143.58      147.28      7.75 o
  -3   2  10       35.44       39.45      3.81 o
  -2   2  10      246.65      251.76      9.46 o
  -1   2  10      480.56      504.98     16.14 o
   0   2  10        3.59        1.47      2.27 o
   1   2  10      170.04      146.11      5.78 o
   2   2  10        0.05       -3.14      2.09 o
   3   2  10       19.51       16.76      2.49 o
   4   2  10       59.98       47.79      3.80 o
   5   2  10       38.61       32.18      5.04 o
   6   2  10        5.21        3.29      2.67 o
   7   2  10        0.15       -4.04      2.85 o
   8   2  10        2.46        4.54      3.35 o
   9   2  10        9.68        6.10      3.64 o
  10   2  10       58.63       49.87      5.63 o
 -12   3  10       43.72       53.80      4.91 o
 -11   3  10        1.98        3.00      3.11 o
 -10   3  10       13.39       17.30      3.44 o
  -9   3  10       69.35       75.12      5.48 o
  -8   3  10      142.75      188.97      9.89 o
  -7   3  10      138.41      171.25      9.36 o
  -6   3  10      174.01      214.07     10.48 o
  -5   3  10        0.03       -0.48      3.17 o
  -4   3  10        2.97       -5.20      3.47 o
  -3   3  10       91.08       94.04      7.04 o
  -2   3  10      191.01      228.82     18.62 o
  -1   3  10       32.55       32.30      5.61 o
   0   3  10      319.72      326.14     33.49 o
   1   3  10        1.71        2.05      3.99 o
   2   3  10       67.45       65.29      5.43 o
   3   3  10       24.38       35.29      3.55 o
   4   3  10       46.15       47.57      4.09 o
   5   3  10       54.71       48.20      4.29 o
   6   3  10       25.33       19.86      3.50 o
   7   3  10        0.56       -3.24      3.52 o
   8   3  10       16.92       18.57      4.91 o
 -10   4  10       54.21       64.70      7.71 o
  -9   4  10        9.61        9.20      3.46 o
  -8   4  10       21.22       27.80      3.59 o
  -7   4  10       22.14       24.76      3.46 o
  -6   4  10       61.87       75.29      6.02 o
  -5   4  10      194.38      263.14     12.20 o
  -4   4  10       62.48       59.72      6.18 o
  -3   4  10      166.20      192.51     19.69 o
  -2   4  10        0.03        4.07      6.26 o
  -1   4  10       21.87       21.09      4.46 o
   0   4  10        9.95        8.50      4.12 o
   1   4  10       47.22       49.67      5.85 o
   2   4  10       16.02       20.98      4.48 o
   3   4  10       78.29       73.39     11.58 o
   4   4  10       35.14       34.06      3.86 o
   5   4  10        8.57       12.23      3.25 o
   6   4  10        6.64       11.20      3.21 o
  -5   5  10        0.33        2.60      2.88 o
  -4   5  10       22.06       22.35      4.68 o
  -3   5  10        2.11       -0.53      3.82 o
  -2   5  10       27.58       22.52      4.52 o
  -1   5  10        8.99        5.24      3.81 o
   0   5  10        0.15       -2.33      3.57 o
 -14   1  11       23.85       20.84      3.95 o
 -13   1  11        3.91       -1.12      2.70 o
 -12   1  11        2.46       -0.98      2.56 o
 -11   1  11        2.90        3.71      2.53 o
 -10   1  11       13.64       13.47      3.14 o
  -9   1  11       53.79       50.91      4.57 o
  -8   1  11       70.55       74.37      6.93 o
  -7   1  11       42.60       32.09      4.82 o
  -6   1  11        6.12        4.97      3.43 o
  -5   1  11      170.09      182.21      9.89 o
  -4   1  11       50.48       61.47      5.63 o
  -3   1  11      111.81      115.62      9.56 o
  -2   1  11      187.93      175.52     12.62 o
  -1   1  11      202.01      193.97      9.08 o
   0   1  11       20.66       16.06      2.99 o
   1   1  11       81.47       69.56      4.17 o
   2   1  11       21.24       20.17      2.79 o
   3   1  11      110.20      115.11      6.39 o
   4   1  11       81.44       68.53      6.78 o
   5   1  11        0.68        1.39      2.48 o
   6   1  11       15.73        7.27      4.43 o
   7   1  11        6.40        1.04      2.81 o
   8   1  11       39.90       32.45      4.03 o
   9   1  11       18.63       18.53      4.41 o
 -13   2  11        0.07       -0.57      3.10 o
 -12   2  11        5.78        4.84      2.64 o
 -11   2  11       47.69       56.83      6.45 o
 -10   2  11        9.56       10.02      2.75 o
  -9   2  11        8.05       11.36      3.20 o
  -8   2  11       20.58       14.79      3.39 o
  -7   2  11        6.97       10.11      3.12 o
  -6   2  11      524.11      633.02     22.03 o
  -5   2  11        0.47       -0.72      2.52 o
  -4   2  11      115.52      117.98      6.91 o
  -3   2  11       25.64       25.07      3.43 o
  -2   2  11        0.07       -3.19      2.28 o
  -1   2  11       66.26       68.39      4.29 o
   0   2  11       11.12        9.62      3.11 o
   1   2  11        5.79        6.20      2.14 o
   2   2  11        1.14       -1.36      2.09 o
   3   2  11        4.19        1.36      2.26 o
   4   2  11        7.62        1.67      2.93 o
   5   2  11        0.79       -4.18      2.79 o
   6   2  11        0.03       -2.45      2.89 o
   7   2  11        6.21        4.29      3.35 o
   8   2  11        1.50       -1.52      3.35 o
 -11   3  11        0.20       -0.07      3.78 o
 -10   3  11        0.02        1.35      3.36 o
  -9   3  11       86.93       95.84     13.37 o
  -8   3  11      109.12      136.49     11.26 o
  -7   3  11        1.39        0.96     11.90 o
  -6   3  11        1.07       -4.15      4.89 o
  -5   3  11        0.09       -3.96      3.66 o
  -4   3  11       25.77       26.59      4.76 o
  -3   3  11       31.12       36.15      5.12 o
  -2   3  11        7.01       12.02      4.07 o
  -1   3  11       89.76       77.45      8.06 o
   0   3  11       35.93       25.56      5.54 o
   1   3  11       41.33       36.24     13.10 o
   2   3  11      108.44       96.84     22.42 o
   3   3  11        1.36       -1.90      2.49 o
   4   3  11        0.11        1.33      2.54 o
   5   3  11       39.64       40.48      4.19 o
   6   3  11        7.93        4.80      3.03 o
   7   3  11        1.37        2.92      3.10 o
  -8   4  11        0.03       -0.07      3.60 o
  -7   4  11        2.02       -4.84      4.90 o
  -6   4  11        5.50        9.49      4.56 o
  -5   4  11        1.24        2.52      5.28 o
  -4   4  11        9.20        3.70      4.19 o
  -3   4  11       49.68       48.92      5.97 o
  -2   4  11       50.83       51.91      8.22 o
  -1   4  11       45.80       40.71      6.40 o
   0   4  11        0.57       -4.16      4.32 o
   1   4  11        2.35       -0.31      4.35 o
   2   4  11        8.07       11.09      6.59 o
   3   4  11        0.09       -1.98      3.82 o
   4   4  11       26.87       28.19      4.40 o
 -13   0  12        0.94       -6.01      4.10 o
 -12   0  12        0.60       -2.68      3.55 o
 -11   0  12       23.42       20.25      6.59 o
 -10   0  12       40.38       35.37      8.36 o
  -9   0  12       70.98       57.07      9.32 o
  -8   0  12       66.63       82.63     10.77 o
  -7   0  12       97.02       96.29     11.41 o
  -6   0  12       43.37       49.51      8.36 o
  -5   0  12       38.01       49.03      8.68 o
  -4   0  12      584.43      639.79     41.63 o
  -3   0  12      345.37      361.05     26.04 o
  -2   0  12      468.77      448.17     30.70 o
  -1   0  12      417.92      451.23     31.19 o
   0   0  12      574.86      563.27     37.46 o
   1   0  12       12.24       13.35      4.42 o
   2   0  12       81.69       75.51      7.41 o
   3   0  12      194.02      209.18     13.01 o
   4   0  12       83.68       59.27      6.68 o
   5   0  12      131.68      139.89     20.25 o
   6   0  12       62.55       59.17      9.65 o
   7   0  12        6.82        4.58      4.35 o
   8   0  12        8.17        9.66      4.77 o
 -13   1  12      126.42      151.32      8.11 o
 -12   1  12       25.63       26.34      3.81 o
 -11   1  12       39.86       46.55      6.25 o
 -10   1  12       16.62       20.19      4.66 o
  -9   1  12       90.71      103.03      8.64 o
  -8   1  12       39.45       51.79      6.25 o
  -7   1  12       48.29       57.84      6.29 o
  -6   1  12      158.13      163.76     10.91 o
  -5   1  12       30.31       33.09      5.06 o
  -4   1  12       21.91       28.12      7.56 o
  -3   1  12      289.95      334.13     17.22 o
  -2   1  12        2.01        9.73      3.86 o
  -1   1  12        9.55        8.74      3.80 o
   0   1  12      241.98      225.46     13.24 o
   1   1  12       32.03       26.80      3.39 o
   2   1  12       50.45       40.40      5.24 o
   3   1  12        1.80       -1.76      2.42 o
   4   1  12       39.24       28.46      3.61 o
   5   1  12       24.51       23.71      3.99 o
   6   1  12       11.85        4.46      2.92 o
   7   1  12        9.32        0.54      3.33 o
   8   1  12        0.69       -3.93      3.52 o
 -12   2  12       97.53       93.96      7.16 o
 -11   2  12      133.46      148.54     23.31 o
 -10   2  12      111.96      153.20     15.91 o
  -9   2  12       54.87       62.82      6.75 o
  -8   2  12        2.48        8.19      3.79 o
  -7   2  12        8.87       12.66      5.54 o
  -6   2  12      167.23      227.65     13.46 o
  -5   2  12       90.72      101.28     11.49 o
  -4   2  12       23.68       26.31      4.76 o
  -3   2  12       90.17       97.31      8.03 o
  -2   2  12        9.46       10.84      3.49 o
  -1   2  12        6.39        5.22      3.16 o
   0   2  12       55.39       61.36      6.45 o
   1   2  12       35.78       34.17      5.26 o
   2   2  12      172.58      172.28     11.00 o
   3   2  12       56.69       48.17      5.06 o
   4   2  12       13.28       10.98      3.55 o
   5   2  12        0.96        0.00      3.16 o
   6   2  12        8.80        4.17      3.47 o
   7   2  12       36.50       29.15      4.82 o
 -10   3  12        8.86       -1.24      6.75 o
  -9   3  12        0.66        2.87      4.62 o
  -8   3  12       11.21       12.33      6.43 o
  -7   3  12       14.53        3.14      6.03 o
  -6   3  12       89.36       97.74     12.70 o
  -5   3  12       32.48       40.03      9.00 o
  -4   3  12       36.59       30.94      6.20 o
  -3   3  12        5.65        3.63      4.71 o
  -2   3  12        5.01        3.00      4.51 o
  -1   3  12       38.81       35.77      6.22 o
   0   3  12       16.02       23.89     11.01 o
   1   3  12       75.68       68.13      7.54 o
   2   3  12      122.45      135.00     10.45 o
   3   3  12       14.34       12.35      3.52 o
   4   3  12        0.01        2.40      3.22 o
   5   3  12        0.19        3.33      3.32 o
  -6   4  12       29.08       34.56      9.32 o
  -5   4  12       21.63       38.58      9.32 o
  -4   4  12       50.59       59.53      7.58 o
  -3   4  12        1.27       -1.08      4.69 o
  -2   4  12        0.46       -0.84      4.66 o
  -1   4  12       22.26       20.47      7.64 o
   0   4  12        0.53        0.31      4.44 o
   1   4  12       13.32        7.60      4.72 o
 -11   1  13        1.03        3.00      8.20 o
 -10   1  13       10.79       13.64      4.66 o
  -9   1  13       34.73       40.98      6.07 o
  -8   1  13       66.14       74.20      8.76 o
  -7   1  13        0.06        3.33      4.18 o
  -6   1  13        0.18       -5.15      3.43 o
  -5   1  13        5.49        5.89      3.89 o
  -4   1  13      247.32      281.10     20.42 o
  -3   1  13      208.83      241.80     14.21 o
  -2   1  13       17.23       20.95      4.72 o
  -1   1  13       60.18       60.38      6.70 o
   0   1  13        1.80       -2.01      6.67 o
   1   1  13       20.70       13.85      3.35 o
   2   1  13       68.21       67.08      5.00 o
   3   1  13       99.69       91.88      6.38 o
   4   1  13        1.04       -3.91      2.61 o
   5   1  13        2.58        5.38      3.64 o
   6   1  13        4.80        1.40      4.29 o
 -10   2  13        1.24        3.70      6.75 o
  -9   2  13        0.54       -4.34      5.63 o
  -8   2  13       18.20        9.48      7.23 o
  -7   2  13       21.81       31.83      8.68 o
  -6   2  13        0.14        2.73      6.43 o
  -5   2  13       36.58       37.13      8.68 o
  -4   2  13        7.92       -2.09      5.79 o
  -3   2  13        2.85        1.93      6.27 o
  -2   2  13       12.74        7.39      6.59 o
  -1   2  13        0.19        2.25      6.11 o
   0   2  13        6.94       10.93      6.43 o
   1   2  13        2.95       -0.16      5.79 o
   2   2  13       31.29       33.61      4.59 o
   3   2  13        7.98       15.22      4.16 o
   4   2  13        6.39        6.03      3.57 o
   5   2  13        0.14        3.26      3.60 o
  -8   3  13        2.35       -6.43      5.95 o
  -7   3  13        2.73       -5.14      6.27 o
  -6   3  13        9.45       15.43      7.72 o
  -5   3  13       11.72       14.15      7.23 o
  -4   3  13        6.21        5.47      6.43 o
  -3   3  13        1.58       -7.23      5.47 o
  -2   3  13        2.70       -6.75      5.47 o
  -1   3  13        0.01        4.66      6.27 o
   0   3  13        0.14       -5.63      5.14 o
   1   3  13        4.90        3.54      5.79 o
   2   3  13        0.07        8.20      6.59 o
 -10   0  14       30.64       48.06      9.65 o
  -9   0  14       66.96       97.09     12.70 o
  -8   0  14       19.18       19.77      7.23 o
  -7   0  14        8.50       19.45      6.59 o
  -6   0  14       52.19       69.61     10.61 o
  -5   0  14       54.19       74.43     10.93 o
  -4   0  14       34.84       59.48      9.81 o
  -3   0  14       15.85       19.13      6.75 o
  -2   0  14       58.65       74.75     10.61 o
  -1   0  14      296.83      343.04     25.88 o
   0   0  14      140.28      158.34     16.24 o
   1   0  14      364.50      365.55     27.49 o
   2   0  14        1.13        1.18      4.15 o
   3   0  14       34.06       27.14      6.91 o
   4   0  14        5.32        1.29      4.21 o
 -10   1  14        0.69       -3.73      4.26 o
  -9   1  14        1.24        1.42      4.42 o
  -8   1  14       39.52       31.55      5.90 o
  -7   1  14       33.29       51.92      6.77 o
  -6   1  14       78.79      111.22      9.55 o
  -5   1  14       68.38       86.85     11.33 o
  -4   1  14        2.62        7.49      4.35 o
  -3   1  14        0.54       -1.57      9.16 o
  -2   1  14        1.21        1.45      7.23 o
  -1   1  14      200.69      215.81     19.53 o
   0   1  14       10.44        5.97      6.67 o
   1   1  14        0.69       -0.80      5.39 o
   2   1  14       80.76       76.22      5.59 o
   3   1  14       13.81       16.65      4.15 o
   4   1  14        0.31        6.13      3.86 o
  -8   2  14       81.40       85.52     12.54 o
  -7   2  14       16.07       27.33      9.00 o
  -6   2  14        0.12        0.32      6.27 o
  -5   2  14       13.54       15.27      7.56 o
  -4   2  14       40.98       56.58     10.45 o
  -3   2  14       64.99       76.84     11.57 o
  -2   2  14       59.96       66.23     10.93 o
  -1   2  14       72.38       61.73     10.45 o
   0   2  14        3.38       10.29      6.75 o
   1   2  14        0.28       -3.86      5.95 o
   2   2  14       22.08       25.16      5.57 o
  -7   1  15        0.06       -1.93      6.27 o
  -6   1  15        5.46        4.28      4.59 o
  -5   1  15       28.60       29.47      5.86 o
  -4   1  15       11.69       11.19      4.97 o
  -3   1  15        0.29       -8.20      5.47 o
  -2   1  15        2.87        8.84      6.75 o
  -1   1  15        1.39       -6.91      5.47 o
   0   1  15       30.69       31.67      8.20 o
 
